# Supplementary material for: Germ granule localization of nematode Argonaute WAGO-4 ensures fidelity in small RNA loading
Source: EMBO J. 2025 Oct 22;44(23):7211–41. doi: 10.1038/s44318-025-00606-x (PMC12669755; doi:10.1038/s44318-025-00606-x)
Supplement: Supplementary file 1 — Table EV1 [file 44318_2025_606_MOESM1_ESM.xlsx]

## Sheet: Sheet1
Table EV1. Protein sequences of the GLH FG mutants
Protein name	Sequence
GLH-1 F→A	MSDGWSDSESAAKAKTGAGSGGGAGGGNNGGSGAGGGKNGGTGAGGGNTGGSGAGGGNTGGSGAGGGKTGGSGAGGGNTCGSGAGGGSTGGSPYGGASSGAGGSTATSGAGSGEKSSAAGGSGGAGGSATGAGSGGGSAGGGNSGAGEGGHGGGERNNNCFNCQQPGHRSSDCPEPRKEREPRVCYNCQQPGHTSRECTEERKPREGRTGGFGGGAGFGNNGGNDGFGGDGGFGGGEERGPMKCFNCKGEGHRSAECPEPPRGCFNCGEQGHRSNECPNPAKPREGVEGEGPKATYVPVEDNMEDVFNMQKISEGLMFNKFFDAEVKLTSSEKTVGIKPCKTFAEANLTETMQKNVAHAGYSKTTPIQQYALPLVHQGYDIMACAQTGSGKTAAFLLPI…
GLH-2 ΔFG	MSDDWDNNTAAAKTISSGGGGQDRGERNNNCFNCQQPGHRSNDCPEPKKEREPRVCYNCQQPGHNSRDCPEERKPREGRNGFTGGSSGFGGGNGGGTGFDSGLTNGFGSGNNGESGFGSGGFGGNSNGFGSGGGGQDRGERNNNCFNCQQPGHRSNDCPEPKKEREPRVCYNCQQPGHNSRDCPEERKPREGRNGFTSGFGGGNDGGFGGGNAEGFGNNEERGPMKCFNCKGEGHRSAECPEPPRGCFNCGEQGHRSNECPNPAKPREGAEGEGPKATYVPVEDNMEEVFNMQKISEGLMFNKFFDAEVKITSDKKPVGVKTCKTFSEANLGETMKKNVAHAGYTKTTPIQQYTLPLIHQGHDIMACAQTGSGKTAAFLLPIMARLIDENDLNTAGEGG…
GLH-4 F→A	MSFSDDGWGAEAEVKVAEDVPEKNVPPPVEPPRAPQSTAIKTEPERNSDEPSAGAGIDPITTSKTAGSQTTPKTEAGGAPSLSGAGGNAAAAAANKTSFDQQGNGAGGAAKHGAGGVGGAPSSAGANVIPVNKPSLGHKTTGAGGEPKHVSGGAFSSANNFDQQDKGAGGAASSGAGNGSMLTNQKVGLENQTTGVGASEVPTSKPSSAGQQPAVVSGAGGAAKMGAGGSSSSGAGGQKAGATESSGFPTKETSTSQPGAGGDSSTGAGSGLKAGAGGHGAGAAENSGLPTETTGAGGKLPSAGAGASSSNESAAGQQSKGAGGATKNGAGGDSSSSAGSGSKAGAGGTSSSGIGGQKPGATESSGFPTKETSTSGGTAGSGAGGKPTSTGAGAPSTTD…
