# Supplementary material for: Germ granule localization of nematode Argonaute WAGO-4 ensures fidelity in small RNA loading
Source: EMBO J. 2025 Oct 22;44(23):7211–41. doi: 10.1038/s44318-025-00606-x (PMC12669755; doi:10.1038/s44318-025-00606-x)
Supplement: Supplementary file 2 — Table EV2 [file 44318_2025_606_MOESM2_ESM.xlsx]

## Sheet: Sheet1
Table EV2. List of C. elegans strains used in the study
C. elegans strain number	Genotype	Source
	N2 (wild type)	CGC
TH623	pgl-3(knu99[pgl-3::mCherry]) V	Jelenic et al, 2024
WIN50	glh-1(jog50[glh-1F→A]) I	This study
WIN16	glh-4(jog16[glh-4F→A]) I	This study
WIN49	glh-2(jog49[glh-2 ΔFG]) I	This study
WIN28	glh-1(jog50[glh-1 F→A]) I; glh-4(jog16[glh-4F→A]) I	This study
WIN253	glh-1(jog50[glh-1F→A]) I; glh-4(jog16[glh-4F→A]) I; glh-2(jog49[glh-2 ΔFG]) I	This study
WIN72	glh-1(jog50[glh-1F→A]) I; glh-4(jog16[glh-4F→A]) I; glh-2(jog49[glh-2 ΔFG]) I; ddx-19(jog71[ddx-19 ΔEx4]) II	This study
WIN52	glh-1(jog50[glh-1F→A]) I; glh-4(jog16[glh-4F→A]) I; glh-2(jog49[glh-2 ΔFG]) I; pgl-3(knu99[pgl-3::mCherry]) V	This study
WIN274	mut-16(jog274[mut-16::mEGFP]) I	This study
WIN273	glh-1(jog50[glh-1F→A]) I; glh-4(jog16[glh-4F→A]) I; glh-2(jog49[glh-2 ΔFG]) I; mut-16(jog274[mut-16::mEGFP]) I	This study
YY916	znfx-1(gg544[3xFLAG::GFP::znfx-1]) II	CGC
WIN193	pgl-3(knu99[pgl-3::mCherry]) V; znfx-1(gg544[3xFLAG::GFP::znfx-1]) II	This study
WIN195	glh-1(jog50[glh-1F→A]) I; glh-4(jog16[glh-4F→A]) I; glh-2(jog49[glh-2 ΔFG]) I; pgl-3(knu99[pgl-3::mCherry]) V; znfx-1(gg544[3xFLAG::GFP::znfx-1]) II	This study
WIN178	glh-1(jog178[mScarlet-1::glh-1]) I	This study
WIN255	glh-1(jog50[glh-1F→A]) I; glh-4(jog16[glh-4F→A]) I; glh-2(jog49[glh-2 ΔFG]) I; glh-1(jog178[mScarlet-1::glh-1]) I	This study
WIN251	glh-2(jog251[mScarlet-1::glh-2]) I	This study
WIN256	glh-1(jog50[glh-1F→A]) I; glh-4(jog16[glh-4F→A]) I; glh-2(jog49[glh-2 ΔFG]) I; glh-2(jog251[mScarlet-1::glh-2]) I	This study
WIN246	glh-4(jog246[mScarlet-1::glh-4]) I	This study
WIN247	glh-1(jog50[glh-1F→A]) I; glh-4(jog16[glh-4F→A]) I; glh-2(jog49[glh-2 ΔFG]) I; glh-4(jog246[mScarlet-1::glh-4]) I	This study
YY1325	wago-4(gg620[3xFLAG::GFP::wago-4]) II	CGC
WIN142	glh-1(jog50[glh-1F→A]) I; glh-4(jog16[glh-4F→A]) I; glh-2(jog49[glh-2 ΔFG]) I; wago-4(gg620[3xFLAG::GFP::wago-4]) II	This study
WIN141	wago-4(gg620[3xFLAG::GFP::wago-4]) II; pgl-3(knu99[pgl-3::mCherry]) V	This study
WIN140	glh-1(jog50[glh-1F→A]) I; glh-4(jog16[glh-4F→A]) I; glh-2(jog49[glh-2 ΔFG]) I; wago-4(gg620[3xFLAG::GFP::wago-4]) II; pgl-3(knu99[pgl-3::mCherry]) V	This study
WIN195	pgl-3(knu99[pgl-3::mCherry]) V; znfx-1(gg544[3xFLAG::GFP::znfx-1]) II	This study
WIN193	glh-1(jog50[glh-1F→A]) I; glh-4(jog16[glh-4F→A]) I; glh-2(jog49[glh-2 ΔFG]) I; pgl-3(knu99[pgl-3::mCherry]) V; znfx-1(gg544[3xFLAG::GFP::znfx-1]) II	This study
JMC101	csr-1(tor67[GFP::3xFLAG::csr-1]) IV	CGC
WIN252	glh-1(jog50[glh-1F→A]) I; glh-4(jog16[glh-4F→A]) I; glh-2(jog49[glh-2 ΔFG]) I; csr-1(tor67[GFP::3xFLAG::csr-1]) IV	This study
WIN257	prg-1(jog257[mEGFP::prg-1]) I	This study
WIN258	glh-1(jog50[glh-1F→A]) I; glh-4(jog16[glh-4F→A]) I; glh-2(jog49[glh-2 ΔFG]) I; prg-1(jog257[mEGFP::prg-1]) I	This study
WIN106	pgl-3(jog106[pgl-3::TurboID]) V	This study
WIN107	glh-1(jog50[glh-1F→A]) I; glh-4(jog16[glh-4F→A]) I; glh-2(jog49[glh-2 ΔFG]) I; pgl-3(jog106[pgl-3::TurboID]) V	This study
WIN180	wago-4(jog180[mts::3xFLAG::GFP::wago-4]) II	This study
WIN179	wago-4(jog179[ph::3xFLAG::GFP::wago-4]) II	This study
WIN200	wago-4(jog200) II	This study
WIN271	wago-4(jog271[wago-4 Y611E]) II	This study
WIN272	wago-4(jog270[3xFLAG::GFP::wago-4(Y611E)] II	This study
YY1446	znfx-1(gg634[HA::tagRFP::znfx-1]) II	CGC
WIN213	znfx-1(gg634[HA::tagRFP::znfx-1]) II; wago-4(gg620[3xFLAG::GFP::wago-4]) II	This study
WIN221	glh-1(jog50[glh-1F→A]) I; glh-4(jog16[glh-4F→A]) I; glh-2(jog49[glh-2 ΔFG]) I; znfx-1(gg634[HA::tagRFP::znfx-1]) II; wago-4(gg620[3xFLAG::GFP::wago-4]) II	This study
WIN292	glh-1(jog50[glh-1F→A]) I; glh-4(jog16[glh-4F→A]) I; glh-2(jog49[glh-2 ΔFG]) I; wago-4(jog180[mts::3xFLAG::GFP::wago-4]) II	This study
OD58	ltIs38 [pie-1p::GFP::PH(PLC1delta1) + unc-119(+)] IV	CGC
