# Supplementary material for: Germ granule localization of nematode Argonaute WAGO-4 ensures fidelity in small RNA loading
Source: EMBO J. 2025 Oct 22;44(23):7211–41. doi: 10.1038/s44318-025-00606-x (PMC12669755; doi:10.1038/s44318-025-00606-x)
Supplement: Supplementary file 3 — Table EV3 [file 44318_2025_606_MOESM3_ESM.xlsx]

## Sheet: Sheet1
Table EV3. List of gRNAs used for introducing endogenous modifications in C. elegans
gRNA	gRNA sequence	Used for
glh-1 g1	TCCACTACCGAATCCAGTTT	Creating F→A mutant
glh-1 g4	ACCAGAGTTGCCACCTCCAA	Creating F→A mutant
glh-1 gN	TTTTCTGCGAAAATG	Introducing mScarlet-tag
glh-2 g1	TGGATTGCTTCCAAAACTGA	Creating F→A mutant
glh-2 g2	AGTTTTGGAAGCAATCCATC	Creating F→A mutant
glh-2 g3	AACTCTGGTGGAAGTGGCTT	Creating F→A mutant
glh-2 g4	GGTTCAGGAGGTAACTCGAA	Creating F→A mutant
glh-2 g7	GTTCGAAGATGTCTGACGAT	Introducing mScarlet-tag
glh-4 g2	TCGGCAATGGAAACACGTTT	Creating F→A mutant
glh-4 g3	AAAGTCTTGCTAGTGGTAAT	Creating F→A mutant
glh-4 g4	TTAAATGGATACCTCATCGTT	Introducing mScarlet-tag
pgl-3 gC	GAAGGCTTAGGAACCTCCAC	Introducing TurboID sequence
pgl-3 gC2	TGAAGGCTTAGGAACCTCCA	Introducing TurboID sequence
wago-4 g1	AGTTACAAAATCGAGAAGGA	Introducing STOP codon
wago-4 g2	CCTACTGAACCAGGAAAGTG	Introducing PH and MTS sequences
wago-4 g3	CGTCTTTCAGAGCGTTACAAAA	Creating wago-4(Y611E) mutant
wago-4 g4	GACGATGACAAGATGAGTAA	Introducing mScarlet-tag
wago-4 g5	TGCTGGGATTACACATGGCA	Introducing mScarlet-tag
mut-16 C1	AAAGATGATATCCGAAACTAAG	Introducing GFP-tag
prg-1 g2	GGAAAGGACCAGAAATATCT	Introducing GFP-tag
