# Supplementary material for: Germ granule localization of nematode Argonaute WAGO-4 ensures fidelity in small RNA loading
Source: EMBO J. 2025 Oct 22;44(23):7211–41. doi: 10.1038/s44318-025-00606-x (PMC12669755; doi:10.1038/s44318-025-00606-x)
Supplement: Supplementary file 4 — Table EV4 [file 44318_2025_606_MOESM4_ESM.xlsx]

## Sheet: Sheet1
Table EV4. DNA sequences amplified from C. elegans genomic DNA
Sequence identification	Strain used for genomic DNA extraction	DNA Sequence amplified for CRISPR knock-in (lowercase letters indicate intronic regions)
MTS (ATSF-1)	N2	ATGTTTTCCCGTGTGGGACGTCTCACAACTTTTGGTGCCCAGGCTGTGTCAAATTGTCCGTTCCGCAGAGATAACATCTATCAGCAGCCGTTGAAGgtttgctttttgttgcagaaaaatattatttttgacatgaaaaatgtttttcagGTAACCGCACCGATCAATGACCAGCTGACCAGTTTTGCGCACAGCTTCTCCGATTCAGTGAGGCATAGAACgtgagaattgcgcgaaaaaattcaaatcaagaaaaatataagcttacagGACCAGCTTCGGAAATGATCCATTCCTCGGCGTACCCATGGACGACGATGAAGTCATCAAAGAGCTCGAGCTACTGGACCTCGACTCATGGCACACTAAGCCTCGGGCTCCGTGTCCTGCACCATCAGA…
PH (PLCδ1)	OD58 ltIs38 [pie-1p::GFP::PH(PLC1delta1) + unc-119(+)]	AGTCACGGGCTCCAGGATGACCCGGACCTTCAGGCCCTTCTGAAGGGCAGCCAGCTTCTGAAGGTGAAGTCCAGCTCGTGGCGTAGGGAACGCTTCTACAAGCTACAGGAGGACTGCAAGACCATCTGGCAGGAATCTCGAAAGGTCATGAGGTCCCCGGAGTCGCAGCTGTTCTCCATCGAGGACATTCAGGAGGTACGGATGGGACACCGCACAGAAGGCCTGGAGAAGTTTGCCCGAGACATCCCCGAGGATCGATGCTTCTCCATTGTCTTCAAGGACCAGCGCAACACCCTAGACCTCATTGCCCCATCACCAGCTGACGCTCAGCACTGGGTGCAGGGCCTGCGCAAGATCATCCACCACTCCGGTTCAATGGAC
