# Supplementary material for: Germ granule localization of nematode Argonaute WAGO-4 ensures fidelity in small RNA loading
Source: EMBO J. 2025 Oct 22;44(23):7211–41. doi: 10.1038/s44318-025-00606-x (PMC12669755; doi:10.1038/s44318-025-00606-x)
Supplement: Supplementary file 6 — Dataset EV1 [file 44318_2025_606_MOESM6_ESM.xlsx]

## Sheet: Dataset EV1 table legends
	Dataset EV1. Temperature-related differential gene expression
	Sheet	Table legend	Sheet name
	Sheet 1	Dataset EV1 table legends	Dataset EV1 table legends
	Sheet 2	Differential gene exression of WT worms grown at 26 vs. 20°C	WT 26 vs20
	Sheet 3	Differential gene exression of 3xFG mutant worms grown at 26 vs. 20°C	3xFG 26vs20
	Sheet 4	Differential gene exression of wago-4(Y611E) worms grown at 26 vs. 20°C	wago-4(Y611E) 26vs20
	Sheet 5	Differential gene exression of wago-4(ko) worms grown at 26 vs. 20°C	wago-4ko 26vs20
	Sheet 6	WormCat analysis of up-regulated genes in all tested genotypes (WT, 3xFG, wago-4(Y611E) and wago-4(ko)) at 26 vs. 20°C	WormCat analysis up-reg
	Sheet 7	WormCat analysis of down-regulated genes in all tested genotypes (WT, 3xFG, wago-4(Y611E) and wago-4(ko)) at 26 vs. 20°C	WormCat analysis down-reg

## Sheet: WT 26vs20
Differential gene exression of WT worms grown at 26 vs. 20°C
Up-regulated	Down-regulated
WBGene00016061	WBGene00001399
WBGene00012592	WBGene00010627
WBGene00010433	WBGene00020915
WBGene00019189	WBGene00019963
WBGene00013732	WBGene00000781
WBGene00017390	WBGene00006924
WBGene00008974	WBGene00003458
WBGene00009953	WBGene00015538
WBGene00044728	WBGene00045189
WBGene00008862	WBGene00304906
WBGene00020630	WBGene00017301
WBGene00007766	WBGene00000988
WBGene00000482	WBGene00013766
WBGene00003067	WBGene00000931
WBGene00010314	WBGene00000473
WBGene00006902	WBGene00010896
WBGene00012144	WBGene00003093
WBGene00044331	WBGene00013143
WBGene00020349	WBGene00021789
WBGene00022219	WBGene00011155
WBGene00021518	WBGene00017075
WBGene00017071	WBGene00004473
WBGene00008486	WBGene00012768
WBGene00021772	WBGene00001209
WBGene00007533	WBGene00004471
WBGene00014249	WBGene00001227
WBGene00009245	WBGene00008385
WBGene00017501	WBGene00004015
WBGene00008654	WBGene00002045
WBGene00019261	WBGene00003450
WBGene00012117	WBGene00021043
WBGene00013796	WBGene00021088
WBGene00009224	WBGene00016907
WBGene00045456	WBGene00003063
WBGene00019703	WBGene00004698
WBGene00019895	WBGene00003452
WBGene00007152	WBGene00007194
WBGene00001828	WBGene00004143
WBGene00021048	WBGene00022042
WBGene00011917	WBGene00007784
WBGene00007867	WBGene00022739
WBGene00001063	WBGene00000276
WBGene00019314	WBGene00017691
WBGene00001329	WBGene00001225
WBGene00009480	WBGene00019246
WBGene00016594	WBGene00016702
WBGene00016143	WBGene00219654
WBGene00009429	WBGene00010677
WBGene00015479	WBGene00004432
WBGene00019957	WBGene00010204
WBGene00003090	WBGene00003924
WBGene00019146	WBGene00004481
WBGene00015057	WBGene00004700
WBGene00007153	WBGene00020297
WBGene00019729	WBGene00006463
WBGene00014505	WBGene00004412
WBGene00021743	WBGene00001401
WBGene00015660	WBGene00016250
WBGene00011364	WBGene00002238
WBGene00011608	WBGene00009119
WBGene00022314	WBGene00002064
WBGene00018353	WBGene00013214
WBGene00015605	WBGene00015232
WBGene00011166	WBGene00015623
WBGene00020135	WBGene00017062
WBGene00003096	WBGene00016607
WBGene00044798	WBGene00013735
WBGene00022431	WBGene00004446
WBGene00019208	WBGene00019537
WBGene00009823	WBGene00008920
WBGene00004855	WBGene00000064
WBGene00009226	WBGene00003468
WBGene00007846	WBGene00021826
WBGene00020581	WBGene00004914
WBGene00011430	WBGene00020389
WBGene00020334	WBGene00012205
WBGene00007833	WBGene00004419
WBGene00022413	WBGene00004421
WBGene00012664	WBGene00002005
WBGene00009431	WBGene00015920
WBGene00009394	WBGene00004424
WBGene00007660	WBGene00007331
WBGene00012782	WBGene00012097
WBGene00008975	WBGene00014176
WBGene00009154	WBGene00018846
WBGene00000938	WBGene00017759
WBGene00011573	WBGene00021686
WBGene00018643	WBGene00008166
WBGene00017788	WBGene00010015
WBGene00021160	WBGene00017641
WBGene00012988	WBGene00014200
WBGene00009396	WBGene00194986
WBGene00000978	WBGene00012964
WBGene00011471	WBGene00004437
WBGene00011124	WBGene00020896
WBGene00007956	WBGene00017727
WBGene00018594	WBGene00002083
WBGene00019733	WBGene00016653
WBGene00013076	WBGene00004409
WBGene00016494	WBGene00008781
WBGene00011503	WBGene00006395
WBGene00006959	WBGene00000776
WBGene00008394	WBGene00012373
WBGene00000415	WBGene00001234
WBGene00002036	WBGene00000800
WBGene00003786	WBGene00021830
WBGene00011495	WBGene00045391
WBGene00010702	WBGene00006439
WBGene00015280	WBGene00200428
WBGene00010357	WBGene00001566
WBGene00000425	WBGene00000935
WBGene00007227	WBGene00021351
WBGene00004111	WBGene00000474
WBGene00012530	WBGene00000206
WBGene00020329	WBGene00003444
WBGene00010124	WBGene00012608
WBGene00021020	WBGene00011408
WBGene00015116	WBGene00004385
WBGene00010898	WBGene00000785
WBGene00004795	WBGene00013738
WBGene00018921	WBGene00007927
WBGene00021576	WBGene00000379
WBGene00022642	WBGene00195728
WBGene00015767	WBGene00003390
WBGene00011182	WBGene00001167
WBGene00005904	WBGene00007122
WBGene00019858	WBGene00010608
WBGene00011333	WBGene00004414
WBGene00012727	WBGene00003925
WBGene00020235	WBGene00000772
WBGene00013859	WBGene00017590
WBGene00021873	WBGene00012756
WBGene00016088	WBGene00004430
WBGene00009008	WBGene00019914
WBGene00008194	WBGene00004449
WBGene00015642	WBGene00001168
WBGene00004089	WBGene00018782
WBGene00016631	WBGene00004463
WBGene00001772	WBGene00017678
WBGene00003915	WBGene00020516
WBGene00000898	WBGene00009993
WBGene00008602	WBGene00004420
WBGene00016661	WBGene00010583
WBGene00012058	WBGene00018612
WBGene00009838	WBGene00004427
WBGene00003561	WBGene00001233
WBGene00021239	WBGene00004472
WBGene00003738	WBGene00007168
WBGene00017419	WBGene00004491
WBGene00020964	WBGene00001226
WBGene00011480	WBGene00006433
WBGene00010620	WBGene00020216
WBGene00008422	WBGene00020868
WBGene00006472	WBGene00000275
WBGene00017183	WBGene00022153
WBGene00016885	WBGene00022852
WBGene00020781	WBGene00013219
WBGene00012891	WBGene00021248
WBGene00004945	WBGene00002068
WBGene00008341	WBGene00004499
WBGene00018682	WBGene00021427
WBGene00004509	WBGene00003923
WBGene00022730	WBGene00010303
WBGene00010306	WBGene00001406
WBGene00008202	WBGene00003448
WBGene00012404	WBGene00000813
WBGene00013869	WBGene00009559
WBGene00021540	WBGene00017347
WBGene00021503	WBGene00004415
WBGene00010850	WBGene00004422
WBGene00044212	WBGene00023069
WBGene00003091	WBGene00004483
WBGene00015795	WBGene00000517
WBGene00022645	WBGene00004418
WBGene00017948	WBGene00022232
WBGene00018828	WBGene00022463
WBGene00000395	WBGene00016588
WBGene00001397	WBGene00000214
WBGene00003001	WBGene00023068
WBGene00000547	WBGene00000377
WBGene00020080	WBGene00009650
WBGene00020007	WBGene00004440
WBGene00017355	WBGene00001007
WBGene00008622	WBGene00002061
WBGene00019882	WBGene00004489
WBGene00001081	WBGene00002262
WBGene00023497	WBGene00001303
WBGene00007976	WBGene00011722
WBGene00021198	WBGene00001595
WBGene00021986	WBGene00004469
WBGene00012492	WBGene00001840
WBGene00014138	WBGene00015329
WBGene00007067	WBGene00009352
WBGene00011107	WBGene00045383
WBGene00016719	WBGene00002077
WBGene00004732	WBGene00000975
WBGene00004128	WBGene00003947
WBGene00219316	WBGene00016073
WBGene00004049	WBGene00010227
WBGene00002295	WBGene00000209
WBGene00012728	WBGene00018341
WBGene00013541	WBGene00004916
WBGene00012253	WBGene00003951
WBGene00010049	WBGene00021843
WBGene00003097	WBGene00021595
WBGene00015294	WBGene00004413
WBGene00008800	WBGene00004888
WBGene00001651	WBGene00011456
WBGene00012552	WBGene00004214
WBGene00001974	WBGene00020269
WBGene00011432	WBGene00003504
WBGene00020131	WBGene00003953
WBGene00016863	WBGene00015075
WBGene00006490	WBGene00004476
WBGene00022060	WBGene00006481
WBGene00003071	WBGene00011156
WBGene00018174	WBGene00255704
WBGene00012343	WBGene00019543
WBGene00018051	WBGene00002032
WBGene00017373	WBGene00006706
WBGene00018965	WBGene00001882
WBGene00009583	WBGene00004434
WBGene00011742	WBGene00021155
WBGene00008096	WBGene00009628
WBGene00002632	WBGene00004425
WBGene00002026	WBGene00004435
WBGene00017659	WBGene00018866
WBGene00009824	WBGene00009113
WBGene00000670	WBGene00001336
WBGene00022262	WBGene00021350
WBGene00015759	WBGene00016139
WBGene00012531	WBGene00011273
WBGene00013289	WBGene00013144
WBGene00021369	WBGene00003406
WBGene00021671	WBGene00007686
WBGene00009106	WBGene00003418
WBGene00011938	WBGene00001881
WBGene00017784	WBGene00022363
WBGene00012140	WBGene00000079
WBGene00019466	WBGene00008061
WBGene00016201	WBGene00001231
WBGene00002173	WBGene00000915
WBGene00008515	WBGene00004416
WBGene00015278	WBGene00004984
WBGene00011853	WBGene00003431
WBGene00007771	WBGene00014113
WBGene00004377	WBGene00001232
WBGene00015497	WBGene00021845
WBGene00021002	WBGene00006708
WBGene00001025	WBGene00019900
WBGene00016407	WBGene00001853
WBGene00013730	WBGene00012361
WBGene00019884	WBGene00017816
WBGene00021052	WBGene00010409
WBGene00044363	WBGene00015095
WBGene00018604	WBGene00011064
WBGene00006483	WBGene00018343
WBGene00003636	WBGene00020684
WBGene00017498	WBGene00010624
WBGene00045418	WBGene00012126
WBGene00017012	WBGene00004386
WBGene00008475	WBGene00004014
WBGene00003918	WBGene00012484
WBGene00004746	WBGene00004482
WBGene00003911	WBGene00022351
WBGene00002016	WBGene00000405
WBGene00020408	WBGene00006724
WBGene00016574	WBGene00015974
WBGene00003995	WBGene00018339
WBGene00010477	WBGene00004470
WBGene00022435	WBGene00016263
WBGene00002223	WBGene00004475
WBGene00000652	WBGene00020296
WBGene00007919	WBGene00003989
WBGene00014309	WBGene00011038
WBGene00006652	WBGene00007101
WBGene00001073	WBGene00019619
WBGene00006896	WBGene00007118
WBGene00009904	WBGene00003446
WBGene00013181	WBGene00007712
WBGene00019158	WBGene00014123
WBGene00012255	WBGene00007488
WBGene00021316	WBGene00004503
WBGene00235295	WBGene00021270
WBGene00009924	WBGene00000817
WBGene00003582	WBGene00013481
WBGene00020735	WBGene00003047
WBGene00003040	WBGene00022447
WBGene00005009	WBGene00008505
WBGene00000803	WBGene00003586
WBGene00008499	WBGene00010556
WBGene00017304	WBGene00007355
WBGene00021319	WBGene00015591
WBGene00011629	WBGene00008413
WBGene00003196	WBGene00011883
WBGene00011920	WBGene00004408
WBGene00019831	WBGene00011464
WBGene00004054	WBGene00008331
WBGene00044692	WBGene00013506
WBGene00018508	WBGene00001514
WBGene00021886	WBGene00018154
WBGene00016245	WBGene00007308
WBGene00007752	WBGene00008361
WBGene00004235	WBGene00001427
WBGene00006602	WBGene00004336
WBGene00001091	WBGene00004702
WBGene00004036	WBGene00011806
WBGene00004040	WBGene00007880
WBGene00007943	WBGene00012481
WBGene00008922	WBGene00013894
WBGene00015709	WBGene00008005
WBGene00003068	WBGene00010582
WBGene00000161	WBGene00017827
WBGene00009957	WBGene00017620
WBGene00002037	WBGene00010424
WBGene00017025	WBGene00002034
WBGene00004322	WBGene00010942
WBGene00009671	WBGene00004485
WBGene00017126	WBGene00013131
WBGene00201678	WBGene00001513
WBGene00019730	WBGene00000550
WBGene00001527	WBGene00004302
WBGene00013917	WBGene00012652
WBGene00009482	WBGene00004304
WBGene00003602	WBGene00010759
WBGene00004103	WBGene00008948
WBGene00007422	WBGene00004501
WBGene00018262	WBGene00007352
WBGene00000460	WBGene00009744
WBGene00003142	WBGene00007105
WBGene00011824	WBGene00017774
WBGene00020182	WBGene00006574
WBGene00015552	WBGene00003373
WBGene00011299	WBGene00021899
WBGene00015932	WBGene00000063
WBGene00000591	WBGene00008457
WBGene00012929	WBGene00022748
WBGene00019441	WBGene00003463
WBGene00004858	WBGene00001230
WBGene00021872	WBGene00013550
WBGene00019048	WBGene00000257
WBGene00016064	WBGene00020423
WBGene00017322	WBGene00008664
WBGene00018193	WBGene00013311
WBGene00021611	WBGene00003785
WBGene00011832	WBGene00012030
WBGene00004058	WBGene00004479
WBGene00004728	WBGene00002162
WBGene00011831	WBGene00000773
WBGene00008850	WBGene00001228
WBGene00012572	WBGene00009372
WBGene00016489	WBGene00001371
WBGene00011198	WBGene00003687
WBGene00006342	WBGene00002183
WBGene00018238	WBGene00001027
WBGene00015126	WBGene00004138
WBGene00008973	WBGene00015938
WBGene00044207	WBGene00019275
WBGene00004747	WBGene00019962
WBGene00010362	WBGene00011638
WBGene00023498	WBGene00019322
WBGene00013157	WBGene00022235
WBGene00019415	WBGene00007054
WBGene00001394	WBGene00018893
WBGene00016170	WBGene00012551
WBGene00015061	WBGene00000155
WBGene00015930	WBGene00004505
WBGene00000939	WBGene00013243
WBGene00016786	WBGene00013880
WBGene00013737	WBGene00004431
WBGene00006816	WBGene00004428
WBGene00010605	WBGene00006730
WBGene00014944	WBGene00015186
WBGene00004120	WBGene00006829
WBGene00017133	WBGene00017749
WBGene00016425	WBGene00018679
WBGene00004246	WBGene00004046
WBGene00007872	WBGene00021466
WBGene00019666	WBGene00000879
WBGene00000961	WBGene00006728
WBGene00008990	WBGene00000098
WBGene00012980	WBGene00007882
WBGene00010004	WBGene00004410
WBGene00002055	WBGene00004952
WBGene00021009	WBGene00021900
WBGene00022562	WBGene00022034
WBGene00017573	WBGene00013719
WBGene00021580	WBGene00021763
WBGene00018862	WBGene00004484
WBGene00007873	WBGene00022185
WBGene00010100	WBGene00018007
WBGene00015968	WBGene00003438
WBGene00002694	WBGene00012927
WBGene00020665	WBGene00006514
WBGene00271716	WBGene00006725
WBGene00007087	WBGene00022128
WBGene00009547	WBGene00021828
WBGene00020090	WBGene00010478
WBGene00009587	WBGene00006503
WBGene00010757	WBGene00004136
WBGene00007546	WBGene00000777
WBGene00002717	WBGene00012683
WBGene00007627	WBGene00019540
WBGene00002038	WBGene00270322
WBGene00018350	WBGene00019544
WBGene00001590	WBGene00001831
WBGene00010013	WBGene00015809
WBGene00194695	WBGene00013734
WBGene00000963	WBGene00011311
WBGene00004300	WBGene00001497
WBGene00022593	WBGene00017132
WBGene00012326	WBGene00022458
WBGene00008905	WBGene00020601
WBGene00000480	WBGene00007493
WBGene00012139	WBGene00017981
WBGene00020158	WBGene00022742
WBGene00004131	WBGene00009364
WBGene00013256	WBGene00000479
WBGene00001047	WBGene00010281
WBGene00020025	WBGene00021486
WBGene00012916	WBGene00020757
WBGene00306002	WBGene00000974
WBGene00044206	WBGene00019380
WBGene00004370	WBGene00002214
WBGene00020625	WBGene00004465
WBGene00015469	WBGene00006587
WBGene00003588	WBGene00009651
WBGene00008560	WBGene00010781
WBGene00013297	WBGene00006391
WBGene00003387	WBGene00021192
WBGene00001591	WBGene00021133
WBGene00045272	WBGene00003119
WBGene00012019	WBGene00010264
WBGene00007055	WBGene00003797
WBGene00019233	WBGene00008062
WBGene00003898	WBGene00001430
WBGene00008885	WBGene00013549
WBGene00014069	WBGene00004387
WBGene00010006	WBGene00000386
WBGene00016703	WBGene00007235
WBGene00017974	WBGene00000229
WBGene00010808	WBGene00001604
WBGene00010272	WBGene00015894
WBGene00018000	WBGene00007192
WBGene00021863	WBGene00016809
WBGene00019467	WBGene00000933
WBGene00018611	WBGene00000877
WBGene00003778	WBGene00004461
WBGene00020301	WBGene00003077
WBGene00011858	WBGene00021779
WBGene00015752	WBGene00004279
WBGene00019896	WBGene00006443
WBGene00002041	WBGene00003834
WBGene00018056	WBGene00004452
WBGene00009988	WBGene00004477
WBGene00013439	WBGene00016148
WBGene00006961	WBGene00002278
WBGene00000101	WBGene00009499
WBGene00022245	WBGene00021073
WBGene00007583	WBGene00001423
WBGene00006498	WBGene00022493
WBGene00007124	WBGene00012714
WBGene00015602	WBGene00022201
WBGene00020082	WBGene00018427
WBGene00007675	WBGene00077526
WBGene00011307	WBGene00018806
WBGene00011696	WBGene00022851
WBGene00015168	WBGene00016460
WBGene00011304	WBGene00022127
WBGene00020496	WBGene00001606
WBGene00013884	WBGene00008569
WBGene00013160	WBGene00009092
WBGene00019761	WBGene00001748
WBGene00006369	WBGene00022492
WBGene00002217	WBGene00013552
WBGene00020106	WBGene00004244
WBGene00002021	WBGene00003927
WBGene00000831	WBGene00007643
WBGene00001980	WBGene00015025
WBGene00004148	WBGene00015104
WBGene00001508	WBGene00004444
WBGene00018052	WBGene00001937
WBGene00012386	WBGene00021813
WBGene00010901	WBGene00012434
WBGene00045366	WBGene00004494
WBGene00016004	WBGene00014088
WBGene00000522	WBGene00013237
WBGene00009594	WBGene00007234
WBGene00000793	WBGene00009656
WBGene00015856	WBGene00010089
WBGene00004106	WBGene00011560
WBGene00008944	WBGene00001661
WBGene00012185	WBGene00000891
WBGene00001638	WBGene00004340
WBGene00022546	WBGene00004488
WBGene00018075	WBGene00006929
WBGene00010754	WBGene00004478
WBGene00016330	WBGene00009132
WBGene00008940	WBGene00003835
WBGene00021049	WBGene00015191
WBGene00006949	WBGene00018811
WBGene00011106	WBGene00020718
WBGene00006579	WBGene00012276
WBGene00018869	WBGene00000784
WBGene00235267	WBGene00001092
WBGene00015613	WBGene00020994
WBGene00001565	WBGene00017888
WBGene00011046	WBGene00010814
WBGene00012644	WBGene00004917
WBGene00001023	WBGene00015150
WBGene00011102	WBGene00020683
WBGene00016012	WBGene00010909
WBGene00003576	WBGene00010036
WBGene00018537	WBGene00013844
WBGene00022717	WBGene00018421
WBGene00004039	WBGene00017300
WBGene00001910	WBGene00022470
WBGene00021180	WBGene00017317
WBGene00019351	WBGene00016249
WBGene00002035	WBGene00016274
WBGene00015641	WBGene00020022
WBGene00004993	WBGene00006613
WBGene00018097	WBGene00011641
WBGene00044469	WBGene00022672
WBGene00007966	WBGene00015971
WBGene00019780	WBGene00007012
WBGene00012570	WBGene00017245
WBGene00009477	WBGene00011111
WBGene00011680	WBGene00001979
WBGene00020450	WBGene00000696
WBGene00004313	WBGene00010843
WBGene00018688	WBGene00008561
WBGene00305995	WBGene00017758
WBGene00219748	WBGene00011886
WBGene00018041	WBGene00012978
WBGene00010867	WBGene00000798
WBGene00019203	WBGene00012556
WBGene00010796	WBGene00044924
WBGene00019511	WBGene00022817
WBGene00017253	WBGene00003130
WBGene00019057	WBGene00012483
WBGene00009292	WBGene00001412
WBGene00004061	WBGene00004447
WBGene00020438	WBGene00006606
WBGene00077701	WBGene00020088
WBGene00008032	WBGene00009035
WBGene00008051	WBGene00017088
WBGene00021463	WBGene00010042
WBGene00013965	WBGene00020391
WBGene00009773	WBGene00003470
WBGene00010945	WBGene00010685
WBGene00015965	WBGene00006856
WBGene00000647	WBGene00003467
WBGene00004809	WBGene00019126
WBGene00011929	WBGene00008780
WBGene00015705	WBGene00006958
WBGene00198103	WBGene00003429
WBGene00022434	WBGene00003949
WBGene00021853	WBGene00043051
WBGene00001613	WBGene00021074
WBGene00018101	WBGene00302980
WBGene00001099	WBGene00012351
WBGene00004735	WBGene00004417
WBGene00011500	WBGene00012157
WBGene00021236	WBGene00019157
WBGene00021637	WBGene00022122
WBGene00001955	WBGene00016045
WBGene00016120	WBGene00021934
WBGene00019855	WBGene00012715
WBGene00018473	WBGene00020499
WBGene00016725	WBGene00006562
WBGene00003982	WBGene00020687
WBGene00017069	WBGene00012553
WBGene00011109	WBGene00000941
WBGene00005147	WBGene00001686
WBGene00011838	WBGene00018008
WBGene00017828	WBGene00013239
WBGene00016029	WBGene00000797
WBGene00008698	WBGene00019800
WBGene00015037	WBGene00044686
WBGene00006678	WBGene00003928
WBGene00010998	WBGene00001051
WBGene00021238	WBGene00016508
WBGene00002583	WBGene00008949
WBGene00004804	WBGene00004450
WBGene00000421	WBGene00000099
WBGene00022544	WBGene00013474
WBGene00015684	WBGene00015308
WBGene00000911	WBGene00022334
WBGene00007071	WBGene00018305
WBGene00021439	WBGene00006491
WBGene00004296	WBGene00219822
WBGene00015052	WBGene00003123
WBGene00018669	WBGene00001498
WBGene00011251	WBGene00008364
WBGene00007847	WBGene00003426
WBGene00000519	WBGene00019836
WBGene00010648	WBGene00004703
WBGene00015129	WBGene00012015
WBGene00020573	WBGene00000752
WBGene00004224	WBGene00007787
WBGene00011752	WBGene00017600
WBGene00006404	WBGene00013924
WBGene00014001	WBGene00007573
WBGene00044488	WBGene00007135
WBGene00023492	WBGene00014022
WBGene00019938	WBGene00012887
WBGene00021977	WBGene00017119
WBGene00022951	WBGene00006889
WBGene00009215	WBGene00010766
WBGene00007672	WBGene00021930
WBGene00019748	WBGene00001156
WBGene00002220	WBGene00004433
WBGene00001352	WBGene00004474
WBGene00003673	WBGene00016057
WBGene00206484	WBGene00022029
WBGene00003697	WBGene00021329
WBGene00008485	WBGene00000757
WBGene00001626	WBGene00019595
WBGene00019689	WBGene00003952
WBGene00000478	WBGene00022244
WBGene00010731	WBGene00185089
WBGene00022497	WBGene00017074
WBGene00022802	WBGene00020036
WBGene00016968	WBGene00012316
WBGene00009571	WBGene00015134
WBGene00000396	WBGene00015686
WBGene00009442	WBGene00017989
WBGene00018100	WBGene00006376
WBGene00009927	WBGene00011890
WBGene00013223	WBGene00022448
WBGene00002018	WBGene00004078
WBGene00010778	WBGene00021697
WBGene00020160	WBGene00008409
WBGene00009770	WBGene00045218
WBGene00013699	WBGene00003926
WBGene00015939	WBGene00004456
WBGene00016360	WBGene00015405
WBGene00195253	WBGene00006988
WBGene00021538	WBGene00004320
WBGene00019237	WBGene00012908
WBGene00020256	WBGene00004445
WBGene00016566	WBGene00004808
WBGene00016247	WBGene00007555
WBGene00086568	WBGene00011538
WBGene00219707	WBGene00014083
WBGene00000503	WBGene00019947
WBGene00019273	WBGene00007972
WBGene00022353	WBGene00003435
WBGene00023423	WBGene00022101
WBGene00010050	WBGene00015481
WBGene00008310	WBGene00000989
WBGene00011613	WBGene00014112
WBGene00022010	WBGene00000843
WBGene00000174	WBGene00000592
WBGene00010369	WBGene00004480
WBGene00006757	WBGene00004042
WBGene00004020	WBGene00044069
WBGene00011771	WBGene00003081
WBGene00021879	WBGene00021687
WBGene00000969	WBGene00001862
WBGene00000789	WBGene00006497
WBGene00018878	WBGene00000865
WBGene00002263	WBGene00043705
WBGene00003112	WBGene00200809
WBGene00009383	WBGene00019295
WBGene00013933	WBGene00022170
WBGene00012735	WBGene00006051
WBGene00001153	WBGene00011731
WBGene00019217	WBGene00022402
WBGene00010503	WBGene00010928
WBGene00022765	WBGene00018632
WBGene00001008	WBGene00017933
WBGene00012704	WBGene00015385
WBGene00001559	WBGene00019893
WBGene00016030	WBGene00012111
WBGene00201786	WBGene00012897
WBGene00016867	WBGene00013301
WBGene00012121	WBGene00044638
WBGene00015581	WBGene00022620
WBGene00002057	WBGene00004338
WBGene00016059	WBGene00007017
WBGene00004737	WBGene00007580
WBGene00011791	WBGene00019241
WBGene00003883	WBGene00196687
WBGene00004245	WBGene00008455
WBGene00014251	WBGene00018302
WBGene00016084	WBGene00015504
WBGene00011980	WBGene00003464
WBGene00003593	WBGene00006861
WBGene00011362	WBGene00020168
WBGene00009302	WBGene00009186
WBGene00016154	WBGene00006626
WBGene00000892	WBGene00015747
WBGene00002783	WBGene00011543
WBGene00009061	WBGene00020268
WBGene00002131	WBGene00016652
WBGene00004355	WBGene00045168
WBGene00007372	WBGene00006499
WBGene00018417	WBGene00016674
WBGene00010028	WBGene00010419
WBGene00018892	WBGene00018934
WBGene00006075	WBGene00021420
WBGene00013540	WBGene00043057
WBGene00003149	WBGene00004448
WBGene00011953	WBGene00000378
WBGene00000186	WBGene00000423
WBGene00021375	WBGene00006381
WBGene00008566	WBGene00007400
WBGene00008368	WBGene00013405
WBGene00006618	WBGene00022022
WBGene00011977	WBGene00044094
WBGene00003060	WBGene00001749
WBGene00004878	WBGene00006888
WBGene00008099	WBGene00009161
WBGene00016894	WBGene00021061
WBGene00013319	WBGene00011636
WBGene00018200	WBGene00007576
WBGene00045394	WBGene00013804
WBGene00004681	WBGene00003432
WBGene00022139	WBGene00018963
WBGene00017594	WBGene00004429
WBGene00000417	WBGene00002080
WBGene00022644	WBGene00006733
WBGene00015532	WBGene00000202
WBGene00000254	WBGene00001685
WBGene00010629	WBGene00016291
WBGene00015792	WBGene00006311
WBGene00008043	WBGene00008456
WBGene00006812	WBGene00001747
WBGene00006415	WBGene00012110
WBGene00001101	WBGene00000142
WBGene00015601	WBGene00006715
WBGene00022500	WBGene00006374
WBGene00018656	WBGene00016171
WBGene00011856	WBGene00000987
WBGene00001131	WBGene00015326
WBGene00004860	WBGene00018137
WBGene00269383	WBGene00014013
WBGene00011976	WBGene00012000
WBGene00015828	WBGene00020171
WBGene00001028	WBGene00004442
WBGene00006406	WBGene00016844
WBGene00017275	WBGene00003172
WBGene00001898	WBGene00011801
WBGene00011450	WBGene00004468
WBGene00016044	WBGene00000235
WBGene00018316	WBGene00015734
WBGene00019684	WBGene00008346
WBGene00006508	WBGene00195184
WBGene00004955	WBGene00007969
WBGene00001387	WBGene00003401
WBGene00001824	WBGene00003457
WBGene00010044	WBGene00020936
WBGene00013877	WBGene00015403
WBGene00219589	WBGene00001856
WBGene00304813	WBGene00012716
WBGene00013560	WBGene00011868
WBGene00007458	WBGene00000715
WBGene00008577	WBGene00006434
WBGene00014204	WBGene00000165
WBGene00011844	WBGene00002046
WBGene00000542	WBGene00012167
WBGene00020579	WBGene00019983
WBGene00021768	WBGene00012192
WBGene00010483	WBGene00006567
WBGene00011971	WBGene00003424
WBGene00185076	WBGene00000382
WBGene00020366	WBGene00003902
WBGene00009552	WBGene00012950
WBGene00044495	WBGene00006396
WBGene00017920	WBGene00016644
WBGene00010891	WBGene00011691
WBGene00013465	WBGene00003443
WBGene00195142	WBGene00007718
WBGene00018959	WBGene00016564
WBGene00013652	WBGene00003920
WBGene00013484	WBGene00011959
WBGene00219374	WBGene00017262
WBGene00003690	WBGene00008683
WBGene00015237	WBGene00008417
WBGene00018304	WBGene00012104
WBGene00009975	WBGene00015470
WBGene00009674	WBGene00020422
WBGene00001330	WBGene00015450
WBGene00011361	WBGene00020636
WBGene00019313	WBGene00021112
WBGene00007154	WBGene00018161
WBGene00011487	WBGene00001236
WBGene00011966	WBGene00000093
WBGene00000444	WBGene00009078
WBGene00021118	WBGene00007504
WBGene00013654	WBGene00021921
WBGene00011146	WBGene00004248
WBGene00017865	WBGene00002196
WBGene00001320	WBGene00009118
WBGene00011645	WBGene00010709
WBGene00021529	WBGene00016947
WBGene00021605	WBGene00001998
WBGene00006655	WBGene00016167
WBGene00010951	WBGene00012694
WBGene00020883	WBGene00022737
WBGene00006699	WBGene00000833
WBGene00195165	WBGene00016128
WBGene00013263	WBGene00001744
WBGene00004682	WBGene00009052
WBGene00006763	WBGene00009668
WBGene00011833	WBGene00004274
WBGene00020361	WBGene00011350
WBGene00015813	WBGene00006473
WBGene00022178	WBGene00006704
WBGene00005006	WBGene00015413
WBGene00018923	WBGene00008629
WBGene00077787	WBGene00003788
WBGene00004117	WBGene00022077
WBGene00012018	WBGene00018328
WBGene00000545	WBGene00008238
WBGene00007505	WBGene00013210
WBGene00019987	WBGene00011631
WBGene00020315	WBGene00016981
WBGene00003221	WBGene00016509
WBGene00001105	WBGene00006542
WBGene00011393	WBGene00013659
WBGene00013212	WBGene00008338
WBGene00013644	WBGene00011945
WBGene00044761	WBGene00015463
WBGene00002024	WBGene00006996
WBGene00044723	WBGene00013805
WBGene00001520	WBGene00001503
WBGene00018647	WBGene00000883
WBGene00045038	WBGene00004426
WBGene00012245	WBGene00003825
WBGene00010113	WBGene00194892
WBGene00044073	WBGene00012354
WBGene00018523	WBGene00020951
WBGene00001262	WBGene00021920
WBGene00013716	WBGene00015185
WBGene00009201	WBGene00004269
WBGene00017151	WBGene00008857
WBGene00004121	WBGene00020950
WBGene00017226	WBGene00194706
WBGene00019490	WBGene00000122
WBGene00010451	WBGene00020287
WBGene00013919	WBGene00016346
WBGene00009189	WBGene00018159
WBGene00007136	WBGene00010812
WBGene00019653	WBGene00001876
WBGene00043054	WBGene00045138
WBGene00020383	WBGene00000159
WBGene00009233	WBGene00017064
WBGene00019969	WBGene00003442
WBGene00017970	WBGene00004486
WBGene00011729	WBGene00006414
WBGene00011604	WBGene00021854
WBGene00022282	WBGene00006385
WBGene00019472	WBGene00045367
WBGene00018298	WBGene00001808
WBGene00020509	WBGene00010771
WBGene00016735	WBGene00011597
WBGene00011475	WBGene00020549
WBGene00014244	WBGene00007624
WBGene00009393	WBGene00011061
WBGene00017380	WBGene00015766
WBGene00013962	WBGene00001402
WBGene00004337	WBGene00022401
WBGene00013126	WBGene00013267
WBGene00006814	WBGene00004462
WBGene00017329	WBGene00011275
WBGene00003543	WBGene00000114
WBGene00004186	WBGene00009128
WBGene00009971	WBGene00016811
WBGene00010244	WBGene00006927
WBGene00002174	WBGene00002996
WBGene00009724	WBGene00007093
WBGene00017885	WBGene00019678
WBGene00006770	WBGene00004701
WBGene00015555	WBGene00020808
WBGene00014864	WBGene00019220
WBGene00021607	WBGene00000369
WBGene00018360	WBGene00011405
WBGene00004314	WBGene00019402
WBGene00023191	WBGene00022309
WBGene00000022	WBGene00017830
WBGene00009267	WBGene00017038
WBGene00009290	WBGene00022141
WBGene00011498	WBGene00044344
WBGene00014077	WBGene00007175
WBGene00016970	WBGene00012187
WBGene00019457	WBGene00022014
WBGene00043992	WBGene00008968
WBGene00015553	WBGene00011773
WBGene00019006	WBGene00014222
WBGene00006585	WBGene00001088
WBGene00009435	WBGene00013689
WBGene00013284	WBGene00002001
WBGene00010453	WBGene00010560
WBGene00011532	WBGene00000985
WBGene00009300	WBGene00002265
WBGene00018024	WBGene00016313
WBGene00007184	WBGene00004411
WBGene00013228	WBGene00013201
WBGene00016260	WBGene00014120
WBGene00007734	WBGene00000502
WBGene00017091	WBGene00004989
WBGene00044689	WBGene00021795
WBGene00007366	WBGene00002985
WBGene00011981	WBGene00017808
WBGene00021558	WBGene00005662
WBGene00017046	WBGene00004458
WBGene00000018	WBGene00018218
WBGene00014666	WBGene00194707
WBGene00008183	WBGene00020237
WBGene00018803	WBGene00009287
WBGene00001541	WBGene00010767
WBGene00006680	WBGene00017166
WBGene00000164	WBGene00009141
WBGene00001820	WBGene00020037
WBGene00004810	WBGene00220238
WBGene00022771	WBGene00022791
WBGene00016625	WBGene00010879
WBGene00020847	WBGene00020348
WBGene00021799	WBGene00023401
WBGene00185001	WBGene00006566
WBGene00015978	WBGene00019767
WBGene00004874	WBGene00014228
WBGene00001480	WBGene00021800
WBGene00019435	WBGene00019606
WBGene00012031	WBGene00018769
WBGene00011010	WBGene00008041
WBGene00000163	WBGene00007385
WBGene00022694	WBGene00007609
WBGene00010007	WBGene00015975
WBGene00001026	WBGene00015347
WBGene00003058	WBGene00011637
WBGene00004004	WBGene00006546
WBGene00011236	WBGene00009098
WBGene00015333	WBGene00004904
WBGene00007592	WBGene00000923
WBGene00304895	WBGene00003499
WBGene00015206	WBGene00013200
WBGene00020156	WBGene00022850
WBGene00004371	WBGene00009987
WBGene00013874	WBGene00000801
WBGene00271803	WBGene00017210
WBGene00007329	WBGene00011195
WBGene00015028	WBGene00000871
WBGene00014036	WBGene00012469
WBGene00002637	WBGene00016142
WBGene00013141	WBGene00015357
WBGene00004889	WBGene00008767
WBGene00003777	WBGene00004043
WBGene00007200	WBGene00002891
WBGene00013013	WBGene00007640
WBGene00014087	WBGene00021681
WBGene00050946	WBGene00004823
WBGene00010422	WBGene00003225
WBGene00001795	WBGene00021956
WBGene00008559	WBGene00003231
WBGene00006683	WBGene00017261
WBGene00010426	WBGene00020399
WBGene00018257	WBGene00009360
WBGene00013376	WBGene00007186
WBGene00006517	WBGene00001185
WBGene00044294	WBGene00044081
WBGene00004254	WBGene00004466
WBGene00013698	WBGene00045192
WBGene00008620	WBGene00003052
WBGene00175031	WBGene00006740
WBGene00006595	WBGene00006038
WBGene00018564	WBGene00014209
WBGene00007097	WBGene00012095
WBGene00017642	WBGene00010690
WBGene00016722	WBGene00009382
WBGene00008298	WBGene00020115
WBGene00017529	WBGene00011513
WBGene00006593	WBGene00003815
WBGene00012385	WBGene00004498
WBGene00015896	WBGene00002074
WBGene00004005	WBGene00011501
WBGene00006464	WBGene00000418
WBGene00020481	WBGene00012651
WBGene00016046	WBGene00013435
WBGene00002248	WBGene00044319
WBGene00020544	WBGene00019682
WBGene00016335	WBGene00021785
WBGene00018823	WBGene00012932
WBGene00013906	WBGene00304812
WBGene00016558	WBGene00021508
WBGene00022731	WBGene00019353
WBGene00012134	WBGene00004679
WBGene00018645	WBGene00004918
WBGene00005023	WBGene00000888
WBGene00009488	WBGene00018701
WBGene00305991	WBGene00021440
WBGene00003970	WBGene00018999
WBGene00004166	WBGene00012375
WBGene00020774	WBGene00018932
WBGene00008175	WBGene00021935
WBGene00020504	WBGene00007922
WBGene00004879	WBGene00006707
WBGene00018513	WBGene00045148
WBGene00019973	WBGene00011272
WBGene00006324	WBGene00007188
WBGene00010488	WBGene00022280
WBGene00004243	WBGene00001977
WBGene00004034	WBGene00003804
WBGene00003696	WBGene00007998
WBGene00010749	WBGene00018894
WBGene00001736	WBGene00002249
WBGene00013313	WBGene00013168
WBGene00016595	WBGene00011253
WBGene00007008	WBGene00009286
WBGene00015743	WBGene00003022
WBGene00004829	WBGene00004495
WBGene00007691	WBGene00003787
WBGene00015701	WBGene00004504
WBGene00015847	WBGene00003082
WBGene00017657	WBGene00011815
WBGene00044079	WBGene00009276
WBGene00022883	WBGene00009123
WBGene00013073	WBGene00195017
WBGene00022561	WBGene00000263
WBGene00043981	WBGene00001816
WBGene00003476	WBGene00008514
WBGene00018346	WBGene00015703
WBGene00011893	WBGene00013156
WBGene00010427	WBGene00020375
WBGene00010745	WBGene00003449
WBGene00008882	WBGene00012999
WBGene00004995	WBGene00022390
WBGene00016013	WBGene00006373
WBGene00013340	WBGene00000754
WBGene00002192	WBGene00002324
WBGene00009089	WBGene00004326
WBGene00007924	WBGene00004298
WBGene00011737	WBGene00050936
WBGene00019245
WBGene00012123
WBGene00017101
WBGene00011283
WBGene00009787
WBGene00006331
WBGene00013898
WBGene00001244
WBGene00020799
WBGene00021890
WBGene00020139
WBGene00008923
WBGene00015878
WBGene00017344
WBGene00011006
WBGene00011926
WBGene00021157
WBGene00002201
WBGene00008607
WBGene00008958
WBGene00019022
WBGene00009503
WBGene00008019
WBGene00013155
WBGene00016119
WBGene00021557
WBGene00002138
WBGene00007180
WBGene00000277
WBGene00009867
WBGene00010502
WBGene00022163
WBGene00045212
WBGene00015713
WBGene00002980
WBGene00006596
WBGene00009163
WBGene00009241
WBGene00020613
WBGene00022123
WBGene00043050
WBGene00043998
WBGene00015158
WBGene00016734
WBGene00012524
WBGene00010011
WBGene00003595
WBGene00008988
WBGene00021202
WBGene00000151
WBGene00077773
WBGene00007094
WBGene00010279
WBGene00016877
WBGene00010659
WBGene00016783
WBGene00016487
WBGene00009939
WBGene00018672
WBGene00000120
WBGene00010411
WBGene00017716
WBGene00015890
WBGene00015148
WBGene00001425
WBGene00010047
WBGene00003367
WBGene00219303
WBGene00013841
WBGene00015138
WBGene00000273
WBGene00018712
WBGene00019060
WBGene00010875
WBGene00011230
WBGene00016190
WBGene00003472
WBGene00011344
WBGene00019042
WBGene00004393
WBGene00002696
WBGene00044478
WBGene00006776
WBGene00015879
WBGene00045268
WBGene00017990
WBGene00009412
WBGene00017478
WBGene00018518
WBGene00021840
WBGene00005903
WBGene00022847
WBGene00021487
WBGene00018707
WBGene00001620
WBGene00018971
WBGene00017874
WBGene00012462
WBGene00014078
WBGene00005905
WBGene00017714
WBGene00000100
WBGene00003410
WBGene00023519
WBGene00004318
WBGene00022718
WBGene00001622
WBGene00009367
WBGene00012251
WBGene00014219
WBGene00195176
WBGene00000664
WBGene00022499
WBGene00000897
WBGene00009258
WBGene00011436
WBGene00011039
WBGene00022536
WBGene00013106
WBGene00001687
WBGene00000562
WBGene00010887
WBGene00008283
WBGene00018374
WBGene00008741
WBGene00002141
WBGene00004859
WBGene00002272
WBGene00006755
WBGene00007944
WBGene00009104
WBGene00022473
WBGene00022865
WBGene00010822
WBGene00007393
WBGene00020234
WBGene00008745
WBGene00007680
WBGene00015523
WBGene00009058
WBGene00004087
WBGene00005018
WBGene00011571
WBGene00015580
WBGene00018049
WBGene00199206
WBGene00009029
WBGene00001582
WBGene00017775
WBGene00018403
WBGene00008094
WBGene00006557
WBGene00004213
WBGene00007053
WBGene00045404
WBGene00014669
WBGene00003720
WBGene00019564
WBGene00019593
WBGene00015477
WBGene00020582
WBGene00018062
WBGene00017001
WBGene00000490
WBGene00011616
WBGene00011978
WBGene00050974
WBGene00016060
WBGene00019432
WBGene00017909
WBGene00195600
WBGene00001489
WBGene00001627
WBGene00007282
WBGene00016650
WBGene00008415
WBGene00021434
WBGene00000366
WBGene00018017
WBGene00001036
WBGene00045498
WBGene00008444
WBGene00011262
WBGene00017427
WBGene00021520
WBGene00003034
WBGene00006663
WBGene00009064
WBGene00014807
WBGene00013202
WBGene00015852
WBGene00022285
WBGene00019940
WBGene00016391
WBGene00011674
WBGene00020909
WBGene00017162
WBGene00006432
WBGene00017744
WBGene00019444
WBGene00006916
WBGene00008806
WBGene00008370
WBGene00012096
WBGene00001758
WBGene00010197
WBGene00020576
WBGene00008034
WBGene00007923
WBGene00011279
WBGene00003858
WBGene00008843
WBGene00009589
WBGene00019777
WBGene00022471
WBGene00020081
WBGene00011639
WBGene00020261
WBGene00018420
WBGene00004140
WBGene00014253
WBGene00004321
WBGene00013718
WBGene00019004
WBGene00012198
WBGene00012034
WBGene00023425
WBGene00016422
WBGene00009476
WBGene00019687
WBGene00044921
WBGene00000553
WBGene00006760
WBGene00008572
WBGene00003553
WBGene00010329
WBGene00011415

## Sheet: 3xFG 26vs20
Differential gene exression of 3xFG mutant worms grown at 26 vs. 20°C
Up-regulated	Down-regulated
WBGene00013796	WBGene00010627
WBGene00019703	WBGene00001399
WBGene00044331	WBGene00020915
WBGene00015129	WBGene00003458
WBGene00018878	WBGene00017301
WBGene00021540	WBGene00019963
WBGene00000978	WBGene00021789
WBGene00044728	WBGene00010896
WBGene00001397	WBGene00000931
WBGene00009429	WBGene00003450
WBGene00009834	WBGene00006924
WBGene00017071	WBGene00018138
WBGene00013732	WBGene00022739
WBGene00008975	WBGene00012768
WBGene00017501	WBGene00001225
WBGene00022642	WBGene00013143
WBGene00012117	WBGene00002005
WBGene00006902	WBGene00017641
WBGene00012144	WBGene00016250
WBGene00021048	WBGene00003452
WBGene00012592	WBGene00019380
WBGene00010433	WBGene00012097
WBGene00006650	WBGene00015538
WBGene00001394	WBGene00003444
WBGene00009823	WBGene00000550
WBGene00007846	WBGene00006051
WBGene00010314	WBGene00021088
WBGene00004945	WBGene00001423
WBGene00269421	WBGene00002077
WBGene00000670	WBGene00009993
WBGene00012185	WBGene00001336
WBGene00001063	WBGene00001226
WBGene00019261	WBGene00021595
WBGene00003090	WBGene00001209
WBGene00006472	WBGene00016907
WBGene00017355	WBGene00021697
WBGene00219654	WBGene00001227
WBGene00003828	WBGene00004473
WBGene00003096	WBGene00020573
WBGene00007657	WBGene00007308
WBGene00009801	WBGene00000473
WBGene00012492	WBGene00003431
WBGene00019831	WBGene00003448
WBGene00016061	WBGene00004471
WBGene00007533	WBGene00003464
WBGene00010100	WBGene00003468
WBGene00006687	WBGene00004424
WBGene00021005	WBGene00012608
WBGene00015280	WBGene00003596
WBGene00012782	WBGene00002008
WBGene00010769	WBGene00000785
WBGene00014505	WBGene00004411
WBGene00021180	WBGene00013766
WBGene00006575	WBGene00001167
WBGene00008974	WBGene00000379
WBGene00015605	WBGene00304906
WBGene00005523	WBGene00019322
WBGene00008850	WBGene00004094
WBGene00001564	WBGene00003463
WBGene00000213	WBGene00003093
WBGene00019895	WBGene00011061
WBGene00001772	WBGene00044945
WBGene00016453	WBGene00003438
WBGene00007153	WBGene00000988
WBGene00019158	WBGene00013894
WBGene00011831	WBGene00017300
WBGene00009215	WBGene00004412
WBGene00011573	WBGene00022463
WBGene00016457	WBGene00013738
WBGene00003778	WBGene00010015
WBGene00020090	WBGene00017691
WBGene00021872	WBGene00001168
WBGene00009658	WBGene00021686
WBGene00010049	WBGene00003435
WBGene00010116	WBGene00003442
WBGene00012216	WBGene00007352
WBGene00001105	WBGene00045189
WBGene00001981	WBGene00004472
WBGene00021518	WBGene00003443
WBGene00022431	WBGene00006626
WBGene00007872	WBGene00016653
WBGene00044798	WBGene00015894
WBGene00021873	WBGene00003063
WBGene00008559	WBGene00013311
WBGene00014309	WBGene00020391
WBGene00009396	WBGene00004904
WBGene00010667	WBGene00020269
WBGene00004798	WBGene00003429
WBGene00009226	WBGene00008920
WBGene00044212	WBGene00022048
WBGene00021002	WBGene00004679
WBGene00009394	WBGene00003446
WBGene00006873	WBGene00021276
WBGene00003149	WBGene00004415
WBGene00010124	WBGene00000877
WBGene00020205	WBGene00002238
WBGene00000535	WBGene00000715
WBGene00001032	WBGene00010556
WBGene00018672	WBGene00000915
WBGene00013698	WBGene00003470
WBGene00013078	WBGene00000079
WBGene00000301	WBGene00004419
WBGene00014000	WBGene00001234
WBGene00022060	WBGene00003992
WBGene00008068	WBGene00021073
WBGene00003485	WBGene00017075
WBGene00017659	WBGene00021248
WBGene00003246	WBGene00003434
WBGene00008486	WBGene00006050
WBGene00011853	WBGene00021899
WBGene00001620	WBGene00012551
WBGene00012704	WBGene00012978
WBGene00020379	WBGene00003467
WBGene00003097	WBGene00002083
WBGene00021468	WBGene00022148
WBGene00013926	WBGene00002025
WBGene00017772	WBGene00008385
WBGene00018353	WBGene00012316
WBGene00017788	WBGene00012315
WBGene00009029	WBGene00012887
WBGene00020630	WBGene00022042
WBGene00008654	WBGene00004414
WBGene00000062	WBGene00014176
WBGene00003911	WBGene00004143
WBGene00008341	WBGene00010478
WBGene00021049	WBGene00009959
WBGene00014253	WBGene00044081
WBGene00004786	WBGene00006039
WBGene00021772	WBGene00006964
WBGene00008698	WBGene00018339
WBGene00016638	WBGene00012087
WBGene00020758	WBGene00012964
WBGene00021879	WBGene00020516
WBGene00004815	WBGene00002244
WBGene00004995	WBGene00020216
WBGene00000217	WBGene00000800
WBGene00011450	WBGene00000479
WBGene00004350	WBGene00019157
WBGene00012728	WBGene00018794
WBGene00010174	WBGene00001595
WBGene00001582	WBGene00018426
WBGene00009773	WBGene00009681
WBGene00019733	WBGene00020187
WBGene00021050	WBGene00000214
WBGene00195728	WBGene00022122
WBGene00001906	WBGene00007784
WBGene00001073	WBGene00001232
WBGene00045038	WBGene00004482
WBGene00013319	WBGene00000377
WBGene00003185	WBGene00003457
WBGene00004334	WBGene00019893
WBGene00013076	WBGene00001337
WBGene00018965	WBGene00001231
WBGene00016143	WBGene00002045
WBGene00022139	WBGene00016274
WBGene00012916	WBGene00018782
WBGene00019832	WBGene00020068
WBGene00007943	WBGene00013474
WBGene00013699	WBGene00013983
WBGene00016573	WBGene00002152
WBGene00008394	WBGene00004420
WBGene00010754	WBGene00020353
WBGene00020812	WBGene00001228
WBGene00004820	WBGene00012484
WBGene00007765	WBGene00019619
WBGene00006731	WBGene00004485
WBGene00003001	WBGene00021754
WBGene00003628	WBGene00001258
WBGene00018921	WBGene00002221
WBGene00002114	WBGene00010677
WBGene00009982	WBGene00019540
WBGene00012140	WBGene00000256
WBGene00000460	WBGene00008781
WBGene00008000	WBGene00016447
WBGene00000482	WBGene00012714
WBGene00008622	WBGene00022751
WBGene00255704	WBGene00004475
WBGene00000444	WBGene00044388
WBGene00020613	WBGene00016416
WBGene00011737	WBGene00020097
WBGene00007956	WBGene00012999
WBGene00020366	WBGene00003539
WBGene00016489	WBGene00013156
WBGene00006770	WBGene00007624
WBGene00002246	WBGene00013290
WBGene00000545	WBGene00001686
WBGene00013876	WBGene00006053
WBGene00010050	WBGene00018846
WBGene00000803	WBGene00000257
WBGene00012530	WBGene00003449
WBGene00011856	WBGene00003956
WBGene00007342	WBGene00020990
WBGene00015759	WBGene00004413
WBGene00009154	WBGene00016541
WBGene00006393	WBGene00009948
WBGene00007660	WBGene00021113
WBGene00004370	WBGene00004481
WBGene00004423	WBGene00009457
WBGene00219749	WBGene00015232
WBGene00003983	WBGene00020414
WBGene00001880	WBGene00013735
WBGene00003091	WBGene00021613
WBGene00012468	WBGene00017816
WBGene00003601	WBGene00000657
WBGene00009924	WBGene00021466
WBGene00001320	WBGene00011795
WBGene00009245	WBGene00004062
WBGene00000161	WBGene00021930
WBGene00010750	WBGene00016607
WBGene00006816	WBGene00001603
WBGene00016407	WBGene00020003
WBGene00001396	WBGene00004408
WBGene00020544	WBGene00004425
WBGene00010605	WBGene00003432
WBGene00009724	WBGene00004458
WBGene00019957	WBGene00003424
WBGene00020909	WBGene00004491
WBGene00010006	WBGene00010574
WBGene00009787	WBGene00015623
WBGene00010702	WBGene00003951
WBGene00013284	WBGene00019836
WBGene00018564	WBGene00004432
WBGene00012253	WBGene00009113
WBGene00010808	WBGene00012115
WBGene00021542	WBGene00004430
WBGene00020403	WBGene00010303
WBGene00021165	WBGene00004775
WBGene00016616	WBGene00016194
WBGene00017183	WBGene00004409
WBGene00044207	WBGene00022090
WBGene00195169	WBGene00021826
WBGene00002125	WBGene00018895
WBGene00011739	WBGene00019275
WBGene00010901	WBGene00000933
WBGene00195165	WBGene00045433
WBGene00012980	WBGene00006724
WBGene00014249	WBGene00002061
WBGene00022455	WBGene00000276
WBGene00044167	WBGene00014954
WBGene00000534	WBGene00007601
WBGene00001875	WBGene00004440
WBGene00219707	WBGene00002034
WBGene00017419	WBGene00255375
WBGene00012021	WBGene00003877
WBGene00004317	WBGene00045265
WBGene00012405	WBGene00002064
WBGene00017713	WBGene00006056
WBGene00016636	WBGene00011968
WBGene00019491	WBGene00003465
WBGene00007771	WBGene00013267
WBGene00000415	WBGene00011155
WBGene00000120	WBGene00011775
WBGene00201786	WBGene00011376
WBGene00194812	WBGene00003994
WBGene00019060	WBGene00001514
WBGene00017253	WBGene00001779
WBGene00020156	WBGene00011587
WBGene00000522	WBGene00018343
WBGene00020725	WBGene00003797
WBGene00009088	WBGene00010260
WBGene00016197	WBGene00015920
WBGene00011849	WBGene00021427
WBGene00022667	WBGene00001333
WBGene00009663	WBGene00000712
WBGene00001909	WBGene00001744
WBGene00011791	WBGene00020757
WBGene00020334	WBGene00003785
WBGene00016885	WBGene00004015
WBGene00020883	WBGene00002845
WBGene00015899	WBGene00003902
WBGene00021238	WBGene00006439
WBGene00009448	WBGene00022153
WBGene00002124	WBGene00006617
WBGene00000985	WBGene00007194
WBGene00001329	WBGene00004483
WBGene00015647	WBGene00018866
WBGene00002271	WBGene00020687
WBGene00007476	WBGene00006499
WBGene00001890	WBGene00013214
WBGene00009431	WBGene00001498
WBGene00016485	WBGene00015326
WBGene00001489	WBGene00003085
WBGene00008202	WBGene00000865
WBGene00020158	WBGene00000707
WBGene00004765	WBGene00001840
WBGene00010504	WBGene00015688
WBGene00007225	WBGene00003426
WBGene00001933	WBGene00001402
WBGene00019700	WBGene00021381
WBGene00017582	WBGene00013771
WBGene00009953	WBGene00009031
WBGene00000898	WBGene00004421
WBGene00008447	WBGene00021681
WBGene00000503	WBGene00014955
WBGene00010945	WBGene00000549
WBGene00004377	WBGene00021288
WBGene00013596	WBGene00020171
WBGene00001186	WBGene00000714
WBGene00018238	WBGene00007463
WBGene00010666	WBGene00011214
WBGene00019862	WBGene00007778
WBGene00017498	WBGene00007000
WBGene00021913	WBGene00004478
WBGene00013127	WBGene00016702
WBGene00015610	WBGene00001832
WBGene00015922	WBGene00004469
WBGene00018021	WBGene00009656
WBGene00003582	WBGene00007733
WBGene00022440	WBGene00003826
WBGene00219748	WBGene00019105
WBGene00015037	WBGene00004304
WBGene00004245	WBGene00012361
WBGene00007228	WBGene00006047
WBGene00011615	WBGene00000703
WBGene00194815	WBGene00302980
WBGene00003124	WBGene00022159
WBGene00018518	WBGene00003821
WBGene00018602	WBGene00010785
WBGene00010875	WBGene00004978
WBGene00015613	WBGene00012809
WBGene00004096	WBGene00006449
WBGene00011929	WBGene00001430
WBGene00007773	WBGene00002000
WBGene00014199	WBGene00004470
WBGene00004721	WBGene00007159
WBGene00008390	WBGene00009628
WBGene00014251	WBGene00020022
WBGene00017791	WBGene00000275
WBGene00003803	WBGene00004499
WBGene00019987	WBGene00004336
WBGene00006557	WBGene00011811
WBGene00009635	WBGene00019406
WBGene00009301	WBGene00003704
WBGene00019466	WBGene00011804
WBGene00015828	WBGene00019678
WBGene00001436	WBGene00007111
WBGene00010731	WBGene00004622
WBGene00021236	WBGene00006463
WBGene00007458	WBGene00007122
WBGene00018371	WBGene00013713
WBGene00017874	WBGene00011064
WBGene00004120	WBGene00013549
WBGene00004993	WBGene00022119
WBGene00017499	WBGene00019983
WBGene00020471	WBGene00003466
WBGene00001820	WBGene00004427
WBGene00001858	WBGene00000229
WBGene00007800	WBGene00011748
WBGene00010757	WBGene00000781
WBGene00016345	WBGene00016680
WBGene00016201	WBGene00010900
WBGene00000480	WBGene00022351
WBGene00219376	WBGene00000064
WBGene00015955	WBGene00017542
WBGene00020007	WBGene00004333
WBGene00012907	WBGene00000474
WBGene00009571	WBGene00010650
WBGene00007094	WBGene00017098
WBGene00011898	WBGene00006512
WBGene00002254	WBGene00019498
WBGene00000406	WBGene00003415
WBGene00000904	WBGene00013688
WBGene00022083	WBGene00000767
WBGene00077764	WBGene00019219
WBGene00008777	WBGene00006708
WBGene00011614	WBGene00004738
WBGene00013379	WBGene00194703
WBGene00012570	WBGene00021830
WBGene00021293	WBGene00021628
WBGene00000373	WBGene00022046
WBGene00002060	WBGene00009319
WBGene00009939	WBGene00006888
WBGene00000289	WBGene00010280
WBGene00004807	WBGene00015504
WBGene00016937	WBGene00004167
WBGene00003387	WBGene00004435
WBGene00009930	WBGene00006497
WBGene00004759	WBGene00006936
WBGene00008824	WBGene00018612
WBGene00014016	WBGene00004188
WBGene00008170	WBGene00008003
WBGene00001591	WBGene00004914
WBGene00016632	WBGene00011580
WBGene00021369	WBGene00021843
WBGene00017698	WBGene00007101
WBGene00219304	WBGene00019785
WBGene00010552	WBGene00004466
WBGene00045394	WBGene00019543
WBGene00013263	WBGene00003925
WBGene00012436	WBGene00014208
WBGene00017012	WBGene00019241
WBGene00013884	WBGene00000875
WBGene00005444	WBGene00001816
WBGene00001891	WBGene00019682
WBGene00021352	WBGene00007987
WBGene00001435	WBGene00185001
WBGene00002131	WBGene00017435
WBGene00010234	WBGene00015024
WBGene00014826	WBGene00009246
WBGene00001104	WBGene00001566
WBGene00019842	WBGene00003130
WBGene00010244	WBGene00011176
WBGene00003522	WBGene00015094
WBGene00015301	WBGene00004418
WBGene00018052	WBGene00010612
WBGene00003595	WBGene00012207
WBGene00014252	WBGene00001829
WBGene00000388	WBGene00007307
WBGene00003995	WBGene00000776
WBGene00009539	WBGene00019430
WBGene00012969	WBGene00004422
WBGene00019203	WBGene00003829
WBGene00022297	WBGene00001007
WBGene00001557	WBGene00010847
WBGene00009367	WBGene00016888
WBGene00010891	WBGene00004969
WBGene00016970	WBGene00004428
WBGene00010125	WBGene00021534
WBGene00022282	WBGene00001830
WBGene00007440	WBGene00016918
WBGene00011124	WBGene00001233
WBGene00011988	WBGene00004434
WBGene00013392	WBGene00017347
WBGene00017784	WBGene00000732
WBGene00000886	WBGene00019783
WBGene00011167	WBGene00009680
WBGene00009202	WBGene00200343
WBGene00014920	WBGene00013473
WBGene00009824	WBGene00021074
WBGene00006791	WBGene00015413
WBGene00012988	WBGene00003073
WBGene00019689	WBGene00014179
WBGene00009192	WBGene00016327
WBGene00013181	WBGene00019600
WBGene00000107	WBGene00003119
WBGene00019729	WBGene00020168
WBGene00018740	WBGene00010366
WBGene00007270	WBGene00019920
WBGene00219316	WBGene00020262
WBGene00007873	WBGene00011560
WBGene00009514	WBGene00000206
WBGene00013253	WBGene00008651
WBGene00007976	WBGene00000878
WBGene00010062	WBGene00004449
WBGene00011746	WBGene00016844
WBGene00003067	WBGene00022854
WBGene00008602	WBGene00017759
WBGene00021975	WBGene00004043
WBGene00017974	WBGene00004504
WBGene00011232	WBGene00016440
WBGene00019327	WBGene00011156
WBGene00013256	WBGene00022800
WBGene00009572	WBGene00008503
WBGene00005905	WBGene00012474
WBGene00001910	WBGene00004179
WBGene00011561	WBGene00000181
WBGene00008897	WBGene00000533
WBGene00009537	WBGene00000935
WBGene00008194	WBGene00003134
WBGene00010004	WBGene00006416
WBGene00012664	WBGene00011401
WBGene00013082	WBGene00021292
WBGene00001878	WBGene00022203
WBGene00000273	WBGene00013038
WBGene00020830	WBGene00000182
WBGene00022121	WBGene00001604
WBGene00007375	WBGene00018347
WBGene00018195	WBGene00021787
WBGene00009796	WBGene00016002
WBGene00001941	WBGene00010241
WBGene00008042	WBGene00004132
WBGene00000675	WBGene00001497
WBGene00001955	WBGene00009344
WBGene00020016	WBGene00020661
WBGene00008052	WBGene00007587
WBGene00018774	WBGene00044534
WBGene00018704	WBGene00012855
WBGene00011938	WBGene00002066
WBGene00011190	WBGene00015403
WBGene00008862	WBGene00006052
WBGene00044692	WBGene00016073
WBGene00271716	WBGene00007578
WBGene00021047	WBGene00013310
WBGene00000910	WBGene00015634
WBGene00012968	WBGene00004446
WBGene00016880	WBGene00009708
WBGene00009290	WBGene00017132
WBGene00020261	WBGene00009321
WBGene00021658	WBGene00000216
WBGene00016894	WBGene00014165
WBGene00044468	WBGene00021398
WBGene00004276	WBGene00004416
WBGene00189956	WBGene00008452
WBGene00196146	WBGene00004417
WBGene00020361	WBGene00015734
WBGene00001974	WBGene00018963
WBGene00016661	WBGene00010904
WBGene00016628	WBGene00002183
WBGene00013874	WBGene00021854
WBGene00001433	WBGene00001865
WBGene00006331	WBGene00004459
WBGene00021294	WBGene00004489
WBGene00044206	WBGene00010266
WBGene00017128	WBGene00016508
WBGene00010726	WBGene00016742
WBGene00012947	WBGene00001303
WBGene00001934	WBGene00017975
WBGene00004905	WBGene00011867
WBGene00019661	WBGene00011910
WBGene00017573	WBGene00003962
WBGene00016574	WBGene00013997
WBGene00016845	WBGene00010485
WBGene00022559	WBGene00019337
WBGene00012472	WBGene00003834
WBGene00077757	WBGene00018898
WBGene00012369	WBGene00013956
WBGene00007867	WBGene00017245
WBGene00269388	WBGene00020389
WBGene00001942	WBGene00007998
WBGene00015278	WBGene00001401
WBGene00021160	WBGene00011803
WBGene00007847	WBGene00006725
WBGene00006568	WBGene00004476
WBGene00016741	WBGene00003953
WBGene00014017	WBGene00004479
WBGene00003970	WBGene00011538
WBGene00009164	WBGene00017981
WBGene00016156	WBGene00006057
WBGene00002253	WBGene00014158
WBGene00013844	WBGene00022447
WBGene00006579	WBGene00007564
WBGene00019705	WBGene00019654
WBGene00016862	WBGene00009119
WBGene00219675	WBGene00022388
WBGene00010921	WBGene00017210
WBGene00021719	WBGene00000772
WBGene00014004	WBGene00015941
WBGene00003111	WBGene00022851
WBGene00015607	WBGene00016523
WBGene00012646	WBGene00000378
WBGene00001387	WBGene00001979
WBGene00001441	WBGene00013083
WBGene00016180	WBGene00013809
WBGene00016594	WBGene00000871
WBGene00006890	WBGene00010263
WBGene00003588	WBGene00010719
WBGene00044462	WBGene00003967
WBGene00021966	WBGene00016027
WBGene00000462	WBGene00013025
WBGene00015660	WBGene00016062
WBGene00006705	WBGene00000546
WBGene00017073	WBGene00000197
WBGene00000500	WBGene00002804
WBGene00012941	WBGene00003993
WBGene00009838	WBGene00008590
WBGene00002232	WBGene00019510
WBGene00018257	WBGene00000019
WBGene00000368	WBGene00016392
WBGene00000111	WBGene00009548
WBGene00002016	WBGene00016943
WBGene00004821	WBGene00015516
WBGene00017316	WBGene00011059
WBGene00007579	WBGene00022301
WBGene00002018	WBGene00009440
WBGene00004068	WBGene00015629
WBGene00007500	WBGene00007215
WBGene00008648	WBGene00045391
WBGene00013434	WBGene00014169
WBGene00021458	WBGene00018811
WBGene00019666	WBGene00013165
WBGene00011041	WBGene00000248
WBGene00000591	WBGene00013004
WBGene00019611	WBGene00021828
WBGene00002218	WBGene00020682
WBGene00008583	WBGene00011120
WBGene00011660	WBGene00015481
WBGene00020354	WBGene00000722
WBGene00017178	WBGene00000067
WBGene00017046	WBGene00022201
WBGene00002263	WBGene00014112
WBGene00012671	WBGene00009084
WBGene00020357	WBGene00014083
WBGene00012581	WBGene00016644
WBGene00016063	WBGene00044962
WBGene00016877	WBGene00021472
WBGene00010028	WBGene00003579
WBGene00021183	WBGene00010510
WBGene00001578	WBGene00009515
WBGene00009302	WBGene00007448
WBGene00010051	WBGene00022211
WBGene00001060	WBGene00021934
WBGene00009323	WBGene00018681
WBGene00019922	WBGene00022069
WBGene00011969	WBGene00000784
WBGene00010133	WBGene00010989
WBGene00019250	WBGene00009772
WBGene00010700	WBGene00011526
WBGene00012675	WBGene00020346
WBGene00019815	WBGene00002879
WBGene00006763	WBGene00000638
WBGene00022398	WBGene00011885
WBGene00195519	WBGene00003052
WBGene00015593	WBGene00010633
WBGene00015928	WBGene00015313
WBGene00000884	WBGene00009082
WBGene00010131	WBGene00022281
WBGene00000652	WBGene00007686
WBGene00007059	WBGene00001000
WBGene00008355	WBGene00013481
WBGene00009045	WBGene00044344
WBGene00012591	WBGene00009753
WBGene00044372	WBGene00010055
WBGene00009318	WBGene00004698
WBGene00012241	WBGene00003214
WBGene00017460	WBGene00022742
WBGene00012444	WBGene00021639
WBGene00010492	WBGene00012543
WBGene00007710	WBGene00011886
WBGene00014138	WBGene00000987
WBGene00004804	WBGene00009542
WBGene00016722	WBGene00011239
WBGene00018643	WBGene00303021
WBGene00011014	WBGene00015809
WBGene00017306	WBGene00008399
WBGene00000387	WBGene00015378
WBGene00000897	WBGene00003422
WBGene00021020	WBGene00015051
WBGene00077490	WBGene00020498
WBGene00022821	WBGene00044700
WBGene00013101	WBGene00019531
WBGene00007391	WBGene00021377
	WBGene00012830
	WBGene00012896
	WBGene00012901
	WBGene00015540
	WBGene00012231
	WBGene00001027
	WBGene00009308
	WBGene00022235
	WBGene00009334
	WBGene00020986
	WBGene00019760
	WBGene00010437
	WBGene00018548
	WBGene00019997
	WBGene00003687
	WBGene00012120
	WBGene00000680
	WBGene00010486
	WBGene00009937
	WBGene00004503
	WBGene00007413
	WBGene00022852
	WBGene00011883
	WBGene00018563
	WBGene00008409
	WBGene00007248
	WBGene00007777
	WBGene00016981
	WBGene00020841
	WBGene00015987
	WBGene00012756
	WBGene00002059
	WBGene00017797
	WBGene00004788
	WBGene00012683
	WBGene00001055
	WBGene00044333
	WBGene00000065
	WBGene00017279
	WBGene00017727
	WBGene00006697
	WBGene00017620
	WBGene00020938
	WBGene00001001
	WBGene00016358
	WBGene00022114
	WBGene00011918
	WBGene00000684
	WBGene00009313
	WBGene00007202
	WBGene00010834
	WBGene00004510
	WBGene00020028
	WBGene00000836
	WBGene00003831
	WBGene00235297
	WBGene00006553
	WBGene00017311
	WBGene00008346
	WBGene00020237
	WBGene00009884
	WBGene00010204
	WBGene00008995
	WBGene00220061
	WBGene00000667
	WBGene00000974
	WBGene00005012
	WBGene00008428
	WBGene00010254
	WBGene00019076
	WBGene00015266
	WBGene00235369
	WBGene00017955
	WBGene00010089
	WBGene00016977
	WBGene00006359
	WBGene00021351
	WBGene00004880
	WBGene00008498
	WBGene00008243
	WBGene00019095
	WBGene00021857
	WBGene00008629
	WBGene00000891
	WBGene00002162
	WBGene00000386
	WBGene00009259
	WBGene00016462
	WBGene00000123
	WBGene00019026
	WBGene00006929
	WBGene00002010
	WBGene00013033
	WBGene00004465
	WBGene00020297
	WBGene00000740
	WBGene00009271
	WBGene00010317
	WBGene00019712
	WBGene00023069
	WBGene00000757
	WBGene00006587
	WBGene00019020
	WBGene00003792
	WBGene00019537
	WBGene00013723
	WBGene00010651
	WBGene00015073
	WBGene00020601
	WBGene00017026
	WBGene00000380
	WBGene00010933
	WBGene00013668
	WBGene00015577
	WBGene00017177
	WBGene00002001
	WBGene00020840
	WBGene00008505
	WBGene00012802
	WBGene00017678
	WBGene00015630
	WBGene00002219
	WBGene00004178
	WBGene00004431
	WBGene00002229
	WBGene00014088
	WBGene00009471
	WBGene00010265
	WBGene00045239
	WBGene00003390
	WBGene00016399
	WBGene00022849
	WBGene00004005
	WBGene00015097
	WBGene00007354
	WBGene00010582
	WBGene00008743
	WBGene00015766
	WBGene00019151
	WBGene00022709
	WBGene00018488
	WBGene00010419
	WBGene00007972
	WBGene00000838
	WBGene00022021
	WBGene00018214
	WBGene00020999
	WBGene00018121
	WBGene00017851
	WBGene00006927
	WBGene00019334
	WBGene00007050
	WBGene00010794
	WBGene00019962
	WBGene00012992
	WBGene00013129
	WBGene00009879
	WBGene00002076
	WBGene00006829
	WBGene00008459
	WBGene00013880
	WBGene00015780
	WBGene00020860
	WBGene00011808
	WBGene00012692
	WBGene00015449
	WBGene00006787
	WBGene00020140
	WBGene00007766

## Sheet: wago-4Y611E 26vs20
Differential gene exression of wago-4(Y611E) worms grown at 26 vs. 20°C
Up-regulated	Down-regulated
WBGene00001828	WBGene00001399
WBGene00044331	WBGene00010627
WBGene00011231	WBGene00008096
WBGene00007067	WBGene00020915
WBGene00012572	WBGene00015538
WBGene00013370	WBGene00000550
WBGene00008475	WBGene00000931
WBGene00004814	WBGene00006924
WBGene00008862	WBGene00003458
WBGene00017071	WBGene00022739
WBGene00044728	WBGene00021088
WBGene00022224	WBGene00010015
WBGene00013101	WBGene00001227
WBGene00003090	WBGene00001226
WBGene00001772	WBGene00001209
WBGene00008975	WBGene00017300
WBGene00019261	WBGene00019963
WBGene00000670	WBGene00019380
WBGene00019189	WBGene00017301
WBGene00022642	WBGene00003452
WBGene00009394	WBGene00021789
WBGene00007153	WBGene00044081
WBGene00003097	WBGene00015997
WBGene00010049	WBGene00003450
WBGene00001397	WBGene00013143
WBGene00012253	WBGene00016653
WBGene00011831	WBGene00008385
WBGene00001394	WBGene00012097
WBGene00003096	WBGene00305995
WBGene00012592	WBGene00013766
WBGene00008486	WBGene00004411
WBGene00021005	WBGene00020269
WBGene00009224	WBGene00012315
WBGene00014309	WBGene00043054
WBGene00013732	WBGene00003448
WBGene00002269	WBGene00022463
WBGene00016885	WBGene00000473
WBGene00004995	WBGene00017641
WBGene00015280	WBGene00003596
WBGene00016061	WBGene00003431
WBGene00003828	WBGene00001225
WBGene00008974	WBGene00016250
WBGene00006902	WBGene00000772
WBGene00009429	WBGene00012768
WBGene00014505	WBGene00003468
WBGene00019895	WBGene00021073
WBGene00010314	WBGene00021595
WBGene00017772	WBGene00006888
WBGene00003911	WBGene00000479
WBGene00003485	WBGene00045189
WBGene00014000	WBGene00006051
WBGene00000675	WBGene00304906
WBGene00021872	WBGene00002244
WBGene00001520	WBGene00007308
WBGene00014252	WBGene00044388
WBGene00020349	WBGene00000379
WBGene00008621	WBGene00000800
WBGene00018682	WBGene00002077
WBGene00010433	WBGene00009993
WBGene00017501	WBGene00003834
WBGene00013263	WBGene00003785
WBGene00022245	WBGene00022661
WBGene00021772	WBGene00002045
WBGene00021160	WBGene00010896
WBGene00021518	WBGene00003435
WBGene00019243	WBGene00010677
WBGene00009787	WBGene00012316
WBGene00012664	WBGene00017075
WBGene00001329	WBGene00003093
WBGene00009396	WBGene00015425
WBGene00019158	WBGene00002005
WBGene00013835	WBGene00001423
WBGene00000803	WBGene00011580
WBGene00015913	WBGene00022148
WBGene00013284	WBGene00003444
WBGene00001620	WBGene00009334
WBGene00007867	WBGene00000915
WBGene00006575	WBGene00001258
WBGene00012222	WBGene00004510
WBGene00011573	WBGene00004471
WBGene00044798	WBGene00017816
WBGene00010702	WBGene00016447
WBGene00010124	WBGene00004143
WBGene00003091	WBGene00017098
WBGene00007533	WBGene00022048
WBGene00016638	WBGene00008781
WBGene00022139	WBGene00003063
WBGene00001564	WBGene00004304
WBGene00003067	WBGene00013738
WBGene00004245	WBGene00007352
WBGene00009823	WBGene00003992
WBGene00001692	WBGene00021276
WBGene00001073	WBGene00004473
WBGene00006464	WBGene00007784
WBGene00008515	WBGene00000276
WBGene00000831	WBGene00022351
WBGene00016573	WBGene00001228
WBGene00000535	WBGene00020391
WBGene00017355	WBGene00021697
WBGene00009192	WBGene00021754
WBGene00012117	WBGene00000865
WBGene00012782	WBGene00000988
WBGene00001489	WBGene00011631
WBGene00016636	WBGene00013214
WBGene00008654	WBGene00198103
WBGene00008622	WBGene00010260
WBGene00021048	WBGene00012714
WBGene00014826	WBGene00012481
WBGene00008194	WBGene00020068
WBGene00010100	WBGene00001336
WBGene00001063	WBGene00019157
WBGene00019060	WBGene00003821
WBGene00000545	WBGene00013474
WBGene00018145	WBGene00018339
WBGene00008394	WBGene00020687
WBGene00010901	WBGene00007000
WBGene00013654	WBGene00003463
WBGene00007846	WBGene00017797
WBGene00000217	WBGene00013894
WBGene00022219	WBGene00000377
WBGene00010605	WBGene00018782
WBGene00017443	WBGene00021074
WBGene00015605	WBGene00013688
WBGene00000444	WBGene00017435
WBGene00022431	WBGene00002238
WBGene00006926	WBGene00004424
WBGene00018672	WBGene00021248
WBGene00020909	WBGene00018426
WBGene00044535	WBGene00003457
WBGene00015828	WBGene00012484
WBGene00021180	WBGene00004481
WBGene00009226	WBGene00011885
WBGene00018353	WBGene00001232
WBGene00008572	WBGene00006463
WBGene00010050	WBGene00020297
WBGene00000716	WBGene00003446
WBGene00004945	WBGene00003467
WBGene00020366	WBGene00012887
WBGene00008341	WBGene00021934
WBGene00010244	WBGene00003130
WBGene00003588	WBGene00016907
WBGene00019858	WBGene00012999
WBGene00020630	WBGene00003119
WBGene00004816	WBGene00016702
WBGene00017651	WBGene00002083
WBGene00002271	WBGene00009457
WBGene00012947	WBGene00012087
WBGene00021319	WBGene00020389
WBGene00017788	WBGene00000474
WBGene00000482	WBGene00001027
WBGene00004173	WBGene00045391
WBGene00019957	WBGene00013735
WBGene00010768	WBGene00007111
WBGene00016877	WBGene00010478
WBGene00017419	WBGene00020498
WBGene00018643	WBGene00001595
WBGene00006472	WBGene00004881
WBGene00010793	WBGene00011155
WBGene00021873	WBGene00011450
WBGene00013244	WBGene00016073
WBGene00019938	WBGene00015461
WBGene00022178	WBGene00000257
WBGene00020812	WBGene00019406
WBGene00009215	WBGene00006626
WBGene00018750	WBGene00004132
WBGene00009154	WBGene00012474
WBGene00005523	WBGene00002061
WBGene00017659	WBGene00015524
WBGene00044488	WBGene00018846
WBGene00004120	WBGene00006039
WBGene00010673	WBGene00021686
WBGene00009801	WBGene00003464
WBGene00005061	WBGene00000275
WBGene00008422	WBGene00004904
WBGene00007458	WBGene00006724
WBGene00011232	WBGene00002845
WBGene00010116	WBGene00021830
WBGene00022822	WBGene00003429
WBGene00016453	WBGene00003073
WBGene00001633	WBGene00006053
WBGene00016064	WBGene00009113
WBGene00008068	WBGene00000785
WBGene00019831	WBGene00004738
WBGene00011737	WBGene00021639
WBGene00017791	WBGene00002957
WBGene00022337	WBGene00001830
WBGene00015814	WBGene00009959
WBGene00013127	WBGene00011061
WBGene00000277	WBGene00004458
WBGene00008202	WBGene00003438
WBGene00016722	WBGene00016844
WBGene00018878	WBGene00001167
WBGene00018564	WBGene00011239
WBGene00009647	WBGene00015894
WBGene00000522	WBGene00018967
WBGene00019511	WBGene00011401
WBGene00050946	WBGene00045433
WBGene00003903	WBGene00006708
WBGene00001753	WBGene00000707
WBGene00012185	WBGene00020757
WBGene00009029	WBGene00022751
WBGene00016407	WBGene00011560
WBGene00004235	WBGene00003422
WBGene00009676	WBGene00003443
WBGene00022474	WBGene00020516
WBGene00007956	WBGene00015629
WBGene00019666	WBGene00002008
WBGene00044212	WBGene00015203
WBGene00016489	WBGene00006497
WBGene00021325	WBGene00004298
WBGene00012988	WBGene00001168
WBGene00003055	WBGene00007444
WBGene00000597	WBGene00015094
WBGene00012144	WBGene00004824
WBGene00013394	WBGene00021351
WBGene00000273	WBGene00011195
WBGene00018965	WBGene00000935
WBGene00000062	WBGene00002025
WBGene00022544	WBGene00022042
WBGene00000415	WBGene00015403
WBGene00021879	WBGene00003432
WBGene00018921	WBGene00020422
WBGene00002060	WBGene00003415
WBGene00006331	WBGene00011064
WBGene00006873	WBGene00014165
WBGene00012703	WBGene00013983
WBGene00012860	WBGene00001401
WBGene00000460	WBGene00006964
WBGene00004350	WBGene00001231
WBGene00011853	WBGene00021831
WBGene00012923	WBGene00012978
WBGene00019517	WBGene00016277
WBGene00015752	WBGene00001865
WBGene00015932	WBGene00007587
WBGene00022749	WBGene00010500
WBGene00010440	WBGene00000378
WBGene00003891	WBGene00018138
WBGene00009663	WBGene00012964
WBGene00007943	WBGene00045265
WBGene00020329	WBGene00016541
WBGene00012727	WBGene00044177
WBGene00044723	WBGene00004419
WBGene00000652	WBGene00012353
WBGene00018249	WBGene00016194
WBGene00012530	WBGene00018362
WBGene00015393	WBGene00019162
WBGene00000786	WBGene00017062
WBGene00003522	WBGene00138717
WBGene00019780	WBGene00019458
WBGene00001918	WBGene00015623
WBGene00012722	WBGene00020423
WBGene00018543	WBGene00003442
WBGene00018532	WBGene00003449
WBGene00008563	WBGene00017691
WBGene00012898	WBGene00003424
WBGene00008745	WBGene00007601
WBGene00013181	WBGene00013549
WBGene00010086	WBGene00021613
WBGene00016884	WBGene00020097
WBGene00008390	WBGene00003956
WBGene00014300	WBGene00003470
WBGene00011680	WBGene00008266
WBGene00013391	WBGene00011968
WBGene00012980	WBGene00194986
WBGene00020080	WBGene00020346
WBGene00017590	WBGene00018866
WBGene00007228	WBGene00016607
WBGene00020182	WBGene00016837
WBGene00009658	WBGene00022090
WBGene00013699	WBGene00004412
WBGene00020205	WBGene00018636
WBGene00021369	WBGene00018893
WBGene00004423	WBGene00007488
WBGene00012134	WBGene00010582
WBGene00017591	WBGene00020600
WBGene00021165	WBGene00002153
WBGene00001105	WBGene00001568
WBGene00003778	WBGene00002000
WBGene00200428	WBGene00001337
WBGene00007143	WBGene00010161
WBGene00012343	WBGene00012342
WBGene00014164	WBGene00015688
WBGene00013541	WBGene00020187
WBGene00044502	WBGene00017132
WBGene00044692	WBGene00007980
WBGene00002024	WBGene00017989
WBGene00020973	WBGene00009681
WBGene00044921	WBGene00010303
WBGene00012717	WBGene00006416
WBGene00001052	WBGene00007159
WBGene00015778	WBGene00004432
WBGene00045305	WBGene00004472
WBGene00016216	WBGene00017177
WBGene00012148	WBGene00008428
WBGene00011434	WBGene00015504
WBGene00002272	WBGene00018891
WBGene00007180	WBGene00000933
WBGene00009692	WBGene00021155
WBGene00235295	WBGene00021899
WBGene00012373	WBGene00021681
WBGene00013078	WBGene00021784
WBGene00016984	WBGene00002152
WBGene00000693	WBGene00001043
WBGene00000161	WBGene00011087
WBGene00020662	WBGene00007586
WBGene00000083	WBGene00011016
WBGene00019492	WBGene00000206
WBGene00012216	WBGene00000256
WBGene00018195	WBGene00015232
WBGene00022645	WBGene00000657
WBGene00017322	WBGene00003877
WBGene00019733	WBGene00019836
WBGene00013076	WBGene00020353
WBGene00013418	WBGene00018285
WBGene00017864	WBGene00022800
WBGene00011182	WBGene00018099
WBGene00011475	WBGene00016524
WBGene00009245	WBGene00007135
WBGene00021167	WBGene00020999
WBGene00002979	WBGene00004880
WBGene00006816	WBGene00013700
WBGene00010769	WBGene00013096
WBGene00020725	WBGene00001867
WBGene00020730	WBGene00021828
WBGene00014152	WBGene00018343
WBGene00045394	WBGene00004622
WBGene00020471	WBGene00013550
WBGene00021458	WBGene00014176
WBGene00005003	WBGene00015516
WBGene00002253	WBGene00001090
WBGene00009583	WBGene00002066
WBGene00008777	WBGene00022067
WBGene00219699	WBGene00004336
WBGene00000904	WBGene00012543
WBGene00022265	WBGene00010089
WBGene00011571	WBGene00007564
WBGene00014138	WBGene00001406
WBGene00021049	WBGene00001497
WBGene00005904	WBGene00018679
WBGene00016425	WBGene00012030
WBGene00001393	WBGene00016399
WBGene00007966	WBGene00001566
WBGene00001915	WBGene00006856
WBGene00012803	WBGene00006450
WBGene00010197	WBGene00010265
WBGene00000120	WBGene00019259
WBGene00021664	WBGene00022021
WBGene00006930	WBGene00003465
WBGene00219327	WBGene00010650
WBGene00012240	WBGene00006737
WBGene00045038	WBGene00019537
WBGene00016594	WBGene00017759
WBGene00011929	WBGene00013030
WBGene00019955	WBGene00004415
WBGene00008419	WBGene00011408
WBGene00015933	WBGene00013956
WBGene00021322	WBGene00013311
WBGene00004795	WBGene00006934
WBGene00011362	WBGene00011176
WBGene00021372	WBGene00018681
WBGene00003163	WBGene00009012
WBGene00020158	WBGene00006050
WBGene00009773	WBGene00022851
WBGene00009514	WBGene00004414
WBGene00022815	WBGene00019678
WBGene00010362	WBGene00020414
WBGene00021430	WBGene00015266
WBGene00004377	WBGene00019013
WBGene00014251	WBGene00013854
WBGene00022741	WBGene00003426
WBGene00015602	WBGene00004679
WBGene00016906	WBGene00008173
WBGene00013698	WBGene00005012
WBGene00013393	WBGene00017800
WBGene00020007	WBGene00012095
WBGene00017042	WBGene00010366
WBGene00010921	WBGene00004914
WBGene00001906	WBGene00011507
WBGene00008956	WBGene00010254
WBGene00011046	WBGene00000987
WBGene00008880	WBGene00017319
WBGene00022546	WBGene00009246
WBGene00015570	WBGene00003928
WBGene00016179	WBGene00008920
WBGene00008905	WBGene00007686
WBGene00022497	WBGene00009471
WBGene00019381	WBGene00001333
WBGene00007059	WBGene00015915
WBGene00014253	WBGene00000767
WBGene00009026	WBGene00003009
WBGene00014106	WBGene00017317
WBGene00019946	WBGene00001007
WBGene00006702	WBGene00015614
WBGene00001752	WBGene00016074
WBGene00001933	WBGene00019510
WBGene00010808	WBGene00007101
WBGene00044332	WBGene00004187
WBGene00009367	WBGene00019608
WBGene00016576	WBGene00006606
WBGene00017784	WBGene00013877
WBGene00011705	WBGene00007952
WBGene00022562	WBGene00044789
WBGene00219707	WBGene00019322
WBGene00007203	WBGene00016624
WBGene00194695	WBGene00010771
WBGene00006925	WBGene00004085
WBGene00006494	WBGene00000740
WBGene00010174	WBGene00006988
WBGene00015879	WBGene00020719
WBGene00018065	WBGene00007215
WBGene00011069	WBGene00004466
WBGene00015052	WBGene00011538
WBGene00004729	WBGene00017058
WBGene00001244	WBGene00001029
WBGene00001158	WBGene00003434
WBGene00019730	WBGene00000712
WBGene00010984	WBGene00018898
WBGene00006452	WBGene00002850
WBGene00007516	WBGene00014916
WBGene00045375	WBGene00009440
WBGene00013926	WBGene00007624
WBGene00018174	WBGene00008399
WBGene00006543	WBGene00013290
WBGene00008741	WBGene00000122
WBGene00011107	WBGene00013506
WBGene00021236	WBGene00003085
WBGene00016201	WBGene00004389
WBGene00009982	WBGene00004916
WBGene00016072	WBGene00009344
WBGene00007324	WBGene00008580
WBGene00012922	WBGene00004435
WBGene00012407	WBGene00022852
WBGene00021337	WBGene00006945
WBGene00018939	WBGene00020171
WBGene00019472	WBGene00001498
WBGene00021768	WBGene00009542
WBGene00219675	WBGene00044321
WBGene00016335	WBGene00009470
WBGene00017713	WBGene00000714
WBGene00011393	WBGene00009922
WBGene00021527	WBGene00004015
WBGene00017183	WBGene00016326
WBGene00000219	WBGene00000699
WBGene00017344	WBGene00013348
WBGene00044065	WBGene00194707
WBGene00022500	WBGene00000871
WBGene00018271	WBGene00022531
WBGene00001890	WBGene00002027
WBGene00001955	WBGene00000270
WBGene00002131	WBGene00000891
WBGene00019415	WBGene00000381
WBGene00017244	WBGene00011897
WBGene00044206	WBGene00004698
WBGene00015464	WBGene00013447
WBGene00012005	WBGene00011214
WBGene00022631	WBGene00004420
WBGene00021253	WBGene00015920
WBGene00000991	WBGene00022054
WBGene00009572	WBGene00004800
WBGene00009824	WBGene00018864
WBGene00016321	WBGene00002001
WBGene00004114	WBGene00004700
WBGene00003995	WBGene00007048
WBGene00001104	WBGene00015185
WBGene00019598	WBGene00017059
WBGene00012404	WBGene00013844
WBGene00008495	WBGene00022401
WBGene00007773	WBGene00007054
WBGene00009940	WBGene00016014
WBGene00010935	WBGene00009731
WBGene00022129	WBGene00010281
WBGene00001477	WBGene00020821
WBGene00021238	WBGene00006056
WBGene00004735	WBGene00012809
WBGene00001779	WBGene00022350
WBGene00003589	WBGene00013668
WBGene00022848	WBGene00015809
WBGene00003174	WBGene00014954
WBGene00019564	WBGene00009559
WBGene00010731	WBGene00022235
WBGene00017012	WBGene00006449
WBGene00010867	WBGene00008995
WBGene00013904	WBGene00011587
WBGene00001694	WBGene00012767
WBGene00004210	WBGene00004167
WBGene00001071	WBGene00000386
WBGene00009431	WBGene00003801
WBGene00008850	WBGene00007050
WBGene00021693	WBGene00001156
WBGene00004317	WBGene00002076
WBGene00022856	WBGene00007028
WBGene00011608	WBGene00010900
WBGene00012557	WBGene00043705
WBGene00010040	WBGene00009031
WBGene00020501	WBGene00020116
WBGene00013489	WBGene00000703
WBGene00006477	WBGene00006936
WBGene00021986	WBGene00004726
WBGene00001558	WBGene00011376
WBGene00271803	WBGene00006968
WBGene00016468	WBGene00006460
WBGene00304219	WBGene00022378
WBGene00017834	WBGene00015405
WBGene00009306	WBGene00015634
WBGene00006478	WBGene00019771
WBGene00007730	WBGene00013210
WBGene00016486	WBGene00022281
WBGene00018647	WBGene00011886
WBGene00019689	WBGene00017924
WBGene00018036	WBGene00004504
WBGene00004876	WBGene00021381
WBGene00003552	WBGene00020661
WBGene00019439	WBGene00004879
WBGene00008483	WBGene00001748
WBGene00235267	WBGene00019619
WBGene00003053	WBGene00009948
WBGene00022324	WBGene00010622
WBGene00000967	WBGene00014208
WBGene00012363	WBGene00009084
WBGene00012492	WBGene00015084
WBGene00004313	WBGene00019762
WBGene00004054	WBGene00000877
WBGene00003749	WBGene00004460
WBGene00015613	WBGene00018443
WBGene00021463	WBGene00022134
WBGene00015404	WBGene00000719
WBGene00000103	WBGene00012911
WBGene00013176	WBGene00020168
WBGene00001387	WBGene00011795
WBGene00020160	WBGene00012126
WBGene00011330	WBGene00017158
WBGene00001082	WBGene00000079
WBGene00009939	WBGene00014169
WBGene00015856	WBGene00015024
WBGene00002263	WBGene00022855
WBGene00018701	WBGene00011378
WBGene00010189	WBGene00018991
WBGene00014141	WBGene00013156
WBGene00001386	WBGene00003993
WBGene00019197	WBGene00012901
WBGene00219316	WBGene00010046
WBGene00015344	WBGene00019576
WBGene00004169	WBGene00010713
WBGene00009574	WBGene00022153
WBGene00045498	WBGene00002080
WBGene00006649	WBGene00008272
WBGene00022036	WBGene00003815
WBGene00007976	WBGene00007718
WBGene00012570	WBGene00018154
WBGene00001441	WBGene00013771
WBGene00008605	WBGene00008243
WBGene00017573	WBGene00019011
WBGene00010444	WBGene00003787
WBGene00021239	WBGene00018314
WBGene00001439	WBGene00001840
WBGene00235310	WBGene00010574
WBGene00015759	WBGene00013530
WBGene00001429	WBGene00013473
WBGene00007660	WBGene00003134
WBGene00001494	WBGene00003826
WBGene00000008	WBGene00044089
WBGene00019070	WBGene00006617
WBGene00013082	WBGene00010280
WBGene00013982	WBGene00009772
WBGene00001591	WBGene00000264
WBGene00020955	WBGene00016140
WBGene00000218	WBGene00015929
WBGene00021008	WBGene00000517
WBGene00009552	WBGene00010766
WBGene00022515	WBGene00003953
WBGene00011124	WBGene00011806
WBGene00021020	WBGene00001166
WBGene00021469	WBGene00003466
WBGene00019351	WBGene00001259
WBGene00009924	WBGene00018612
WBGene00014944	WBGene00016644
WBGene00012552	WBGene00008413
WBGene00022820	WBGene00019783
WBGene00018238	WBGene00014955
WBGene00086566	WBGene00004488
WBGene00002267	WBGene00008514
WBGene00012184	WBGene00016888
WBGene00000881	WBGene00002074
WBGene00019859	WBGene00008061
WBGene00018097	WBGene00014221
WBGene00004257	WBGene00003818
WBGene00020086	WBGene00020717
WBGene00013874	WBGene00021936
WBGene00017775	WBGene00007207
WBGene00194717	WBGene00012296
WBGene00016661	WBGene00000781
WBGene00043097	WBGene00003389
WBGene00002124	WBGene00011775
WBGene00006513	WBGene00018152
WBGene00022375	WBGene00006058
WBGene00017123	WBGene00010230
WBGene00019862	WBGene00012756
WBGene00001578	WBGene00021920
WBGene00010754	WBGene00004873
WBGene00019448	WBGene00016742
WBGene00010454	WBGene00017988
WBGene00009547	WBGene00010933
WBGene00011979	WBGene00008912
WBGene00004228	WBGene00022046
WBGene00011856	WBGene00018764
WBGene00016457	WBGene00022119
WBGene00007091	WBGene00012115
WBGene00021002	WBGene00012389
WBGene00019987	WBGene00001844
WBGene00018955	WBGene00000369
WBGene00006684	WBGene00016440
WBGene00000534	WBGene00018082
WBGene00017771	WBGene00009498
WBGene00022821	WBGene00000423
WBGene00020509	WBGene00013038
WBGene00017948	WBGene00019219
WBGene00013297	WBGene00012927
WBGene00013917	WBGene00009319
WBGene00019684	WBGene00016392
WBGene00013587	WBGene00012880
WBGene00019624	WBGene00002214
WBGene00004004	WBGene00000854
WBGene00013822	WBGene00021878
WBGene00008010	WBGene00003517
WBGene00022123	WBGene00018930
WBGene00000480	WBGene00013024
WBGene00018951	WBGene00001563
WBGene00010790	WBGene00003539
WBGene00009088	WBGene00001229
WBGene00021654	WBGene00016166
WBGene00000656	WBGene00020296
WBGene00013794	WBGene00013445
WBGene00012942	WBGene00004978
WBGene00007873	WBGene00009711
WBGene00021052	WBGene00000722
WBGene00015647	WBGene00004485
WBGene00001484	WBGene00013499
WBGene00006342	WBGene00013997
WBGene00044249	WBGene00012558
WBGene00014002	WBGene00016412
WBGene00006504	WBGene00017462
WBGene00009578	WBGene00006465
WBGene00015713	WBGene00009884
WBGene00021468	WBGene00017975
WBGene00004988	WBGene00015075
WBGene00000677	WBGene00004116
WBGene00012122	WBGene00194703
WBGene00219748	WBGene00008402
WBGene00018746	WBGene00004449
WBGene00017046	WBGene00018163
WBGene00000462	WBGene00020938
WBGene00044080	WBGene00019629
WBGene00018223	WBGene00020819
WBGene00018704	WBGene00003020
WBGene00000792	WBGene00012120
WBGene00020276	WBGene00013267
WBGene00020544	WBGene00014158
WBGene00004990	WBGene00023501
WBGene00001936	WBGene00014083
WBGene00006965	WBGene00008455
WBGene00011561	WBGene00008670
WBGene00004300	WBGene00021721
WBGene00008310	WBGene00011156
WBGene00007068	WBGene00008629
WBGene00004111	WBGene00001835
WBGene00195165	WBGene00016753
WBGene00008043	WBGene00004409
WBGene00018990	WBGene00011338
WBGene00007955	WBGene00001571
WBGene00016845	WBGene00007118
WBGene00022440	WBGene00010657
WBGene00013135	WBGene00002075
WBGene00001684	WBGene00019543
WBGene00016862	WBGene00004277
WBGene00003960	WBGene00003798
WBGene00017990	WBGene00004491
WBGene00022644	WBGene00009028
WBGene00000908	WBGene00013204
WBGene00002110	WBGene00018347
WBGene00004023	WBGene00011311
WBGene00009292	WBGene00012992
WBGene00010006	WBGene00015987
WBGene00022121	WBGene00010241
WBGene00009696	WBGene00020860
WBGene00001559	WBGene00219326
WBGene00010757	WBGene00008151
WBGene00017949	WBGene00009548
WBGene00009812	WBGene00009708
WBGene00016332	WBGene00015941
WBGene00013400	WBGene00012230
WBGene00021870	WBGene00021113
WBGene00014061	WBGene00009287
WBGene00000961	WBGene00009507
WBGene00019496	WBGene00044962
WBGene00010085	WBGene00013693
WBGene00010228	WBGene00014113
WBGene00013554	WBGene00002004
WBGene00004375	WBGene00009284
WBGene00000294	WBGene00021327
WBGene00023498	WBGene00019792
WBGene00004149	WBGene00004179
WBGene00016234	WBGene00012905
WBGene00020016	WBGene00003475
WBGene00009448	WBGene00016391
WBGene00012194	WBGene00011835
WBGene00001189	WBGene00017749
WBGene00022231	WBGene00011910
WBGene00007583	WBGene00022122
WBGene00006639	WBGene00010814
WBGene00007872	WBGene00012977
WBGene00017974	WBGene00000720
WBGene00007963	WBGene00007733
WBGene00013652	WBGene00004915
WBGene00219451	WBGene00004446
WBGene00000301	WBGene00021288
WBGene00008401	WBGene00019949
WBGene00043998	WBGene00022742
WBGene00004993	WBGene00023428
WBGene00007991	WBGene00000813
WBGene00007565	WBGene00004430
WBGene00010943	WBGene00013431
WBGene00019441	WBGene00019893
WBGene00008032	WBGene00003795
WBGene00015278	WBGene00019095
WBGene00004857	WBGene00003479
WBGene00016178	WBGene00010044
WBGene00001909	WBGene00004005
WBGene00012251	WBGene00043743
WBGene00013180	WBGene00007859
WBGene00006959	WBGene00015095
WBGene00001006	WBGene00009321
WBGene00023497	WBGene00012710
WBGene00018226	WBGene00021342
WBGene00006769	WBGene00017272
WBGene00009980	WBGene00009368
WBGene00007102	WBGene00009628
WBGene00001169	WBGene00006047
WBGene00022745	WBGene00004505
WBGene00008110	WBGene00007559
WBGene00006557	WBGene00021843
WBGene00004121	WBGene00008645
WBGene00006788	WBGene00004422
WBGene00007772	WBGene00019587
WBGene00000113	WBGene00019962
WBGene00021015	WBGene00004703
WBGene00015294	WBGene00004917
WBGene00000968	WBGene00017817
WBGene00008973	WBGene00008275
WBGene00008910	WBGene00018848
WBGene00206362	WBGene00007501
WBGene00044712	WBGene00012855
WBGene00010752	WBGene00009048
WBGene00001502	WBGene00014209
WBGene00008602	WBGene00016523
WBGene00007833	WBGene00008379
WBGene00012140	WBGene00001832
WBGene00021125	WBGene00014112
WBGene00000269	WBGene00022335
WBGene00011791	WBGene00000962
WBGene00015429	WBGene00004445
WBGene00008378	WBGene00011801
WBGene00020517	WBGene00019698
WBGene00004798	WBGene00017542
WBGene00022574	WBGene00000596
WBGene00007124	WBGene00010908
WBGene00012812	WBGene00011720
WBGene00021542	WBGene00010563
WBGene00007055	WBGene00004437
WBGene00010747	WBGene00007026
WBGene00022333	WBGene00003728
WBGene00000751	WBGene00016809
WBGene00011639	WBGene00006386
WBGene00008111	WBGene00001030
WBGene00001981	WBGene00022390
WBGene00003001	WBGene00013994
WBGene00012480	WBGene00001833
WBGene00013426	WBGene00017438
WBGene00013867	WBGene00005015
WBGene00007103	WBGene00016680
WBGene00019048	WBGene00021466
WBGene00011977	WBGene00013165
WBGene00001880	WBGene00013803
WBGene00017489	WBGene00000200
WBGene00004370	WBGene00004028
WBGene00014207	WBGene00017349
WBGene00009247	WBGene00011240
WBGene00002038	WBGene00004775
WBGene00015955	WBGene00000419
WBGene00011181	WBGene00000638
WBGene00004727	WBGene00011605
WBGene00012969	WBGene00000616
WBGene00011739	WBGene00009324
WBGene00010998	WBGene00019323
WBGene00010199	WBGene00017658
WBGene00010782	WBGene00021857
WBGene00018788	WBGene00016508
WBGene00004400	WBGene00013026
WBGene00007226	WBGene00008346
WBGene00002114	WBGene00003026
WBGene00000096	WBGene00016358
WBGene00012916	WBGene00000765
WBGene00023421	WBGene00009451
WBGene00007142	WBGene00007333
WBGene00013520	WBGene00011318
WBGene00002037	WBGene00022677
WBGene00219917	WBGene00017712
WBGene00012491	WBGene00008456
WBGene00003628	WBGene00004416
WBGene00004356	WBGene00010367
WBGene00012624	WBGene00015235
WBGene00023404	WBGene00017037
WBGene00001385	WBGene00015525
WBGene00020369	WBGene00017053
WBGene00021050	WBGene00019715
WBGene00219376	WBGene00007975
WBGene00012291	WBGene00013677
WBGene00015716	WBGene00012341
WBGene00017480	WBGene00008166
WBGene00003582	WBGene00004051
WBGene00003480	WBGene00001603
WBGene00019478	WBGene00001744
WBGene00045063	WBGene00003062
WBGene00017253	WBGene00004958
WBGene00000503	WBGene00015385
WBGene00010057	WBGene00006889
WBGene00010477	WBGene00006307
WBGene00010810	WBGene00006499
WBGene00020844	WBGene00011748
WBGene00007129	WBGene00006382
WBGene00008175	WBGene00022149
WBGene00012136	WBGene00010056
WBGene00000402	WBGene00003742
WBGene00003543	WBGene00006473
WBGene00004305	WBGene00007787
WBGene00003836	WBGene00004754
WBGene00206485	WBGene00012694
WBGene00006496	WBGene00015310
WBGene00021602	WBGene00008532
WBGene00004128	WBGene00004064
WBGene00001768	WBGene00007413
WBGene00017950	WBGene00021657
WBGene00019881	WBGene00021685
WBGene00007691	WBGene00006512
WBGene00003983	WBGene00021555
WBGene00044534	WBGene00012676
WBGene00007945	WBGene00007778
WBGene00016953	WBGene00021112
WBGene00008824	WBGene00022489
WBGene00003982	WBGene00019247
WBGene00012700	WBGene00019168
WBGene00020082	WBGene00004062
WBGene00007130	WBGene00012608
WBGene00018358	WBGene00000840
WBGene00009571	WBGene00015499
WBGene00000713	WBGene00001811
WBGene00015878	WBGene00010544
WBGene00022870	WBGene00016022
WBGene00194713	WBGene00022200
WBGene00001008	WBGene00008387
WBGene00018710	WBGene00004499
WBGene00002140	WBGene00017279
WBGene00020341	WBGene00255375
WBGene00020362	WBGene00019600
WBGene00001685	WBGene00021012
WBGene00009532	WBGene00003367
WBGene00012018	WBGene00001632
WBGene00001794	WBGene00013004
WBGene00009781	WBGene00044412
WBGene00195519	WBGene00018890
WBGene00004777	WBGene00017760
WBGene00013392	WBGene00000160
WBGene00016848	WBGene00006957
WBGene00017423	WBGene00014933
WBGene00016823	WBGene00006311
WBGene00010539	WBGene00001001
WBGene00022512	WBGene00000019
WBGene00012747	WBGene00022603
WBGene00013590	WBGene00018156
WBGene00003844	WBGene00007763
WBGene00002185	WBGene00001134
WBGene00008447	WBGene00004188
WBGene00014244	WBGene00020990
WBGene00014249	WBGene00019509
WBGene00020625	WBGene00013265
WBGene00020015	WBGene00019785
WBGene00018971	WBGene00011120
WBGene00015400	WBGene00018900
WBGene00023491	WBGene00016159
WBGene00014669	WBGene00000537
WBGene00014030	WBGene00022360
WBGene00010849	WBGene00021097
WBGene00000013	WBGene00007090
WBGene00006839	WBGene00021476
WBGene00003607	WBGene00007282
WBGene00189956	WBGene00008124
WBGene00010339	WBGene00004190
WBGene00017246	WBGene00019544
WBGene00011432	WBGene00022037
WBGene00007924	WBGene00015780
WBGene00019513	WBGene00000732
WBGene00045475	WBGene00002046
WBGene00002026	WBGene00004410
WBGene00009953	WBGene00013167
WBGene00011707	WBGene00003792
WBGene00012027	WBGene00003789
WBGene00001433	WBGene00003829
WBGene00001994	WBGene00021427
WBGene00016970	WBGene00021078
WBGene00019611	WBGene00013021
WBGene00020586	WBGene00021061
WBGene00022730	WBGene00020110
WBGene00018200	WBGene00019481
WBGene00004858	WBGene00012207
WBGene00195700	WBGene00016416
WBGene00007639	WBGene00012652
WBGene00001949	WBGene00015487
WBGene00009397	WBGene00016794
WBGene00045457	WBGene00021932
WBGene00022060	WBGene00006057
WBGene00015789	WBGene00003418
WBGene00006446	WBGene00015023
WBGene00002081	WBGene00013177
WBGene00011034	WBGene00011043
WBGene00007877	WBGene00016960
WBGene00015593	WBGene00021359
WBGene00001428	WBGene00008452
WBGene00002088	WBGene00008934
WBGene00021658	WBGene00021277
WBGene00007766	WBGene00011375
WBGene00015687	WBGene00012037
WBGene00011344	WBGene00020919
WBGene00011988	WBGene00009672
WBGene00008000	WBGene00009329
WBGene00001516	WBGene00009701
WBGene00004199	WBGene00017555
WBGene00004922	WBGene00012000
WBGene00004999	WBGene00012683
WBGene00002053	WBGene00017217
WBGene00010470	WBGene00015320
WBGene00017755	WBGene00013069
WBGene00004164	WBGene00001997
WBGene00013235	WBGene00006437
WBGene00017500	WBGene00004980
WBGene00019934	WBGene00013033
WBGene00008036	WBGene00001057
WBGene00000368	WBGene00004475
WBGene00009723	WBGene00000734
WBGene00004807	WBGene00007381
WBGene00003243	WBGene00008141
WBGene00010659	WBGene00219734
WBGene00011613	WBGene00010612
WBGene00016188	WBGene00003731
WBGene00013969	WBGene00001087
WBGene00003530	WBGene00001110
WBGene00044977	WBGene00015931
WBGene00015847	WBGene00017607
WBGene00010239	WBGene00002249
WBGene00002368	WBGene00003158
WBGene00019882	WBGene00006952
WBGene00010333	WBGene00022672
WBGene00012814	WBGene00020841
WBGene00017129	WBGene00200290
WBGene00044696	WBGene00016128
WBGene00005147	WBGene00045051
WBGene00016810	WBGene00003796
WBGene00019744	WBGene00015486
WBGene00019909	WBGene00010626
WBGene00009991	WBGene00009680
WBGene00004157	WBGene00008541
WBGene00219304	WBGene00016889
WBGene00001922	WBGene00002229
WBGene00018744	WBGene00004425
WBGene00044469	WBGene00000838
WBGene00008007	WBGene00012584
WBGene00015667	WBGene00019878
WBGene00012810	WBGene00021660
WBGene00017329	WBGene00010510
WBGene00021799	WBGene00016002
WBGene00016435	WBGene00004461
WBGene00006591	WBGene00012486
WBGene00006561	WBGene00006734
WBGene00011742	WBGene00006829
WBGene00021764	WBGene00011350
WBGene00012255	WBGene00017758
WBGene00015116	WBGene00009744
WBGene00015183	WBGene00012351
WBGene00020981	WBGene00016027
WBGene00012019	WBGene00007761
WBGene00010296	WBGene00016327
WBGene00018236	WBGene00000226
WBGene00004932	WBGene00017686
WBGene00011112	WBGene00000817
WBGene00011824	WBGene00001034
WBGene00015573	WBGene00010581
WBGene00001784	WBGene00017969
WBGene00019705	WBGene00016142
WBGene00006585	WBGene00016351
WBGene00003172	WBGene00016353
WBGene00015978	WBGene00013684
WBGene00007175	WBGene00015916
WBGene00023036	WBGene00009285
WBGene00022561	WBGene00020896
WBGene00012968	WBGene00022709
WBGene00014148	WBGene00302980
WBGene00012084	WBGene00001233
WBGene00015231	WBGene00013727
WBGene00021624	WBGene00007190
WBGene00020256	WBGene00045355
WBGene00000411	WBGene00009203
WBGene00018886
WBGene00077701
WBGene00009877
WBGene00020451
WBGene00045077
WBGene00020403
WBGene00004875
WBGene00011672
WBGene00001638
WBGene00003038
WBGene00007395
WBGene00001508
WBGene00003071
WBGene00009848
WBGene00008377
WBGene00015610
WBGene00009323
WBGene00017504
WBGene00020674
WBGene00202247
WBGene00017128
WBGene00001582
WBGene00001461
WBGene00004057
WBGene00009543
WBGene00018245
WBGene00015510
WBGene00044468
WBGene00000673
WBGene00018025
WBGene00022689
WBGene00017964
WBGene00009148
WBGene00010418
WBGene00018237
WBGene00008620
WBGene00000107
WBGene00022555
WBGene00015553
WBGene00018756
WBGene00009164
WBGene00000972
WBGene00000779
WBGene00015223
WBGene00004809
WBGene00021439
WBGene00020823
WBGene00019700
WBGene00044481
WBGene00012439
WBGene00019968
WBGene00002783
WBGene00009537
WBGene00004358
WBGene00006479
WBGene00013884
WBGene00011304
WBGene00005905
WBGene00009957
WBGene00010891
WBGene00015680
WBGene00020581
WBGene00044143
WBGene00220154
WBGene00020357
WBGene00008776
WBGene00010722
WBGene00004930
WBGene00003915
WBGene00015801
WBGene00019092
WBGene00019403
WBGene00012213
WBGene00010705
WBGene00000973
WBGene00012698
WBGene00001824
WBGene00015592
WBGene00010970
WBGene00015497
WBGene00003006
WBGene00002063
WBGene00001466
WBGene00020334
WBGene00007923
WBGene00012533
WBGene00001586
WBGene00019491
WBGene00004981
WBGene00020854
WBGene00000002
WBGene00004311
WBGene00020361
WBGene00008485
WBGene00008782
WBGene00017744
WBGene00007675
WBGene00013330
WBGene00007377
WBGene00019487
WBGene00197930
WBGene00004380
WBGene00010236
WBGene00017498
WBGene00006705
WBGene00003733
WBGene00016084
WBGene00017873
WBGene00002016
WBGene00021503
WBGene00077522
WBGene00006869
WBGene00003786
WBGene00020446
WBGene00009209
WBGene00002036
WBGene00009020
WBGene00001758
WBGene00012585
WBGene00018519
WBGene00004068
WBGene00020261
WBGene00077438
WBGene00220252
WBGene00019466
WBGene00008711
WBGene00011262
WBGene00009820
WBGene00012038
WBGene00017921
WBGene00018049
WBGene00019207
WBGene00007838
WBGene00009915
WBGene00000250
WBGene00011870
WBGene00003970
WBGene00013242
WBGene00017724
WBGene00003692
WBGene00201786
WBGene00003644
WBGene00017745
WBGene00021505
WBGene00077521
WBGene00009584
WBGene00003601
WBGene00195176
WBGene00008838
WBGene00010188
WBGene00019620
WBGene00022194
WBGene00011105
WBGene00007771
WBGene00003167
WBGene00020543
WBGene00001761
WBGene00000443
WBGene00016912
WBGene00018518
WBGene00015132
WBGene00020754
WBGene00015660
WBGene00014199
WBGene00012202
WBGene00008916
WBGene00044737
WBGene00011836
WBGene00020613
WBGene00010545
WBGene00002130
WBGene00002251
WBGene00045410
WBGene00010177
WBGene00044233
WBGene00044776
WBGene00018976
WBGene00012096
WBGene00003124
WBGene00077490
WBGene00021966
WBGene00005903
WBGene00013254
WBGene00004194
WBGene00020130
WBGene00003638
WBGene00002218
WBGene00009257
WBGene00017675
WBGene00021149
WBGene00010519
WBGene00011423
WBGene00019515
WBGene00012182
WBGene00009318
WBGene00017789
WBGene00000669
WBGene00011452
WBGene00021487
WBGene00003546
WBGene00019139
WBGene00195377
WBGene00015644
WBGene00022103
WBGene00002018
WBGene00000591
WBGene00021886
WBGene00002220
WBGene00006675
WBGene00007758
WBGene00000213
WBGene00000136
WBGene00015899
WBGene00009430
WBGene00044527
WBGene00017923
WBGene00020254
WBGene00000787
WBGene00008999
WBGene00010742
WBGene00004859
WBGene00013352
WBGene00016180
WBGene00002254
WBGene00001425
WBGene00016197
WBGene00017015
WBGene00044073
WBGene00010737
WBGene00009045
WBGene00017483
WBGene00019146
WBGene00022681
WBGene00195253
WBGene00023209
WBGene00003965
WBGene00008355
WBGene00011476
WBGene00010910
WBGene00020393
WBGene00017891
WBGene00012910
WBGene00022031
WBGene00000133
WBGene00202231
WBGene00001150
WBGene00008376
WBGene00019007
WBGene00010985
WBGene00006818
WBGene00011250
WBGene00000180
WBGene00022130
WBGene00009213
WBGene00003613
WBGene00004148
WBGene00020954
WBGene00019965
WBGene00011205
WBGene00016246
WBGene00019803
WBGene00004905
WBGene00017298

## Sheet: wago-4ko 26vs20
Differential gene exression of wago-4(ko) worms grown at 26 vs. 20°C
Up-regulated	Down-regulated
WBGene00022314	WBGene00010627
WBGene00044363	WBGene00001399
WBGene00044728	WBGene00000931
WBGene00001620	WBGene00000550
WBGene00021048	WBGene00021540
WBGene00007867	WBGene00021088
WBGene00015814	WBGene00012831
WBGene00016061	WBGene00022162
WBGene00003485	WBGene00022739
WBGene00009429	WBGene00020915
WBGene00000978	WBGene00006924
WBGene00013732	WBGene00015538
WBGene00000535	WBGene00010896
WBGene00008975	WBGene00013766
WBGene00012592	WBGene00013143
WBGene00019261	WBGene00195803
WBGene00014309	WBGene00017641
WBGene00010433	WBGene00000473
WBGene00008862	WBGene00304906
WBGene00019895	WBGene00001209
WBGene00003090	WBGene00010015
WBGene00014505	WBGene00008385
WBGene00001520	WBGene00007784
WBGene00011232	WBGene00019380
WBGene00011831	WBGene00011155
WBGene00022245	WBGene00013421
WBGene00001397	WBGene00017300
WBGene00007533	WBGene00305995
WBGene00018682	WBGene00001227
WBGene00017071	WBGene00000772
WBGene00012782	WBGene00016250
WBGene00011573	WBGene00000479
WBGene00007153	WBGene00044428
WBGene00010314	WBGene00000935
WBGene00006472	WBGene00016653
WBGene00019189	WBGene00045189
WBGene00000277	WBGene00021789
WBGene00018145	WBGene00007323
WBGene00019831	WBGene00219816
WBGene00003891	WBGene00004411
WBGene00012185	WBGene00003458
WBGene00022219	WBGene00013070
WBGene00003911	WBGene00008781
WBGene00001564	WBGene00009993
WBGene00043054	WBGene00004143
WBGene00015660	WBGene00019963
WBGene00000273	WBGene00007686
WBGene00001394	WBGene00012484
WBGene00020573	WBGene00003093
WBGene00009394	WBGene00001226
WBGene00001073	WBGene00001423
WBGene00020007	WBGene00021595
WBGene00001633	WBGene00022463
WBGene00021518	WBGene00017691
WBGene00004423	WBGene00016907
WBGene00015280	WBGene00022042
WBGene00000083	WBGene00269421
WBGene00003091	WBGene00015232
WBGene00021872	WBGene00011061
WBGene00001772	WBGene00011806
WBGene00009396	WBGene00019608
WBGene00001502	WBGene00016073
WBGene00007142	WBGene00017816
WBGene00012216	WBGene00022851
WBGene00001752	WBGene00045391
WBGene00020674	WBGene00012097
WBGene00000217	WBGene00017075
WBGene00019730	WBGene00009203
WBGene00004300	WBGene00006724
WBGene00022645	WBGene00004738
WBGene00008341	WBGene00002238
WBGene00022642	WBGene00021686
WBGene00003588	WBGene00019836
WBGene00015052	WBGene00003422
WBGene00000545	WBGene00010650
WBGene00003903	WBGene00000276
WBGene00023209	WBGene00022148
WBGene00008622	WBGene00017177
WBGene00015497	WBGene00010677
WBGene00000675	WBGene00003596
WBGene00001707	WBGene00002061
WBGene00012530	WBGene00022661
WBGene00009824	WBGene00000800
WBGene00021005	WBGene00007352
WBGene00010769	WBGene00020269
WBGene00008194	WBGene00000379
WBGene00017772	WBGene00011156
WBGene00020215	WBGene00001225
WBGene00010605	WBGene00004389
WBGene00003067	WBGene00003992
WBGene00009224	WBGene00001231
WBGene00012988	WBGene00011064
WBGene00016407	WBGene00011376
WBGene00000716	WBGene00001029
WBGene00009823	WBGene00006497
WBGene00001063	WBGene00012481
WBGene00021772	WBGene00004458
WBGene00022801	WBGene00021899
WBGene00019511	WBGene00022800
WBGene00017501	WBGene00020423
WBGene00007143	WBGene00000257
WBGene00000482	WBGene00012332
WBGene00008745	WBGene00022742
WBGene00010100	WBGene00012768
WBGene00000831	WBGene00010478
WBGene00022139	WBGene00003989
WBGene00000670	WBGene00000079
WBGene00013263	WBGene00001832
WBGene00020349	WBGene00021276
WBGene00019492	WBGene00007101
WBGene00001692	WBGene00004679
WBGene00019957	WBGene00010633
WBGene00016201	WBGene00015425
WBGene00009787	WBGene00003444
WBGene00005523	WBGene00012342
WBGene00003423	WBGene00020516
WBGene00010124	WBGene00007194
WBGene00017322	WBGene00219218
WBGene00019620	WBGene00002059
WBGene00012085	WBGene00009173
WBGene00009154	WBGene00018866
WBGene00015759	WBGene00003785
WBGene00003990	WBGene00012887
WBGene00007846	WBGene00009651
WBGene00008654	WBGene00011456
WBGene00012144	WBGene00001595
WBGene00000528	WBGene00001337
WBGene00010901	WBGene00017132
WBGene00003097	WBGene00019157
WBGene00010125	WBGene00198103
WBGene00016064	WBGene00018782
WBGene00044798	WBGene00007624
WBGene00008974	WBGene00011350
WBGene00001329	WBGene00003821
WBGene00010049	WBGene00195728
WBGene00010943	WBGene00002034
WBGene00012253	WBGene00003085
WBGene00017864	WBGene00044081
WBGene00000282	WBGene00012315
WBGene00004993	WBGene00007135
WBGene00009514	WBGene00008399
WBGene00004054	WBGene00002005
WBGene00001169	WBGene00002045
WBGene00003589	WBGene00018409
WBGene00001955	WBGene00011311
WBGene00010727	WBGene00002077
WBGene00021050	WBGene00000781
WBGene00015802	WBGene00000537
WBGene00001753	WBGene00019678
WBGene00011393	WBGene00001007
WBGene00015464	WBGene00015894
WBGene00017788	WBGene00006473
WBGene00018750	WBGene00009744
WBGene00011737	WBGene00020687
WBGene00013187	WBGene00018339
WBGene00017775	WBGene00014200
WBGene00000294	WBGene00001566
WBGene00008973	WBGene00004424
WBGene00019158	WBGene00020719
WBGene00016274	WBGene00003452
WBGene00022856	WBGene00022792
WBGene00006575	WBGene00018341
WBGene00002269	WBGene00002845
WBGene00003828	WBGene00012964
WBGene00011330	WBGene00017301
WBGene00017483	WBGene00004914
WBGene00018353	WBGene00009113
WBGene00019666	WBGene00003401
WBGene00219707	WBGene00000206
WBGene00013577	WBGene00004473
WBGene00000803	WBGene00000915
WBGene00011951	WBGene00020068
WBGene00000107	WBGene00013024
WBGene00022500	WBGene00013738
WBGene00012404	WBGene00006499
WBGene00011995	WBGene00014113
WBGene00021469	WBGene00016508
WBGene00008202	WBGene00011062
WBGene00007660	WBGene00011886
WBGene00009431	WBGene00004461
WBGene00018878	WBGene00000381
WBGene00012343	WBGene00011885
WBGene00004222	WBGene00019264
WBGene00019501	WBGene00012373
WBGene00003936	WBGene00021697
WBGene00004164	WBGene00021613
WBGene00001685	WBGene00018426
WBGene00014244	WBGene00002083
WBGene00016594	WBGene00004132
WBGene00015879	WBGene00012474
WBGene00018756	WBGene00006359
WBGene00009306	WBGene00000275
WBGene00014253	WBGene00001830
WBGene00016885	WBGene00012351
WBGene00006495	WBGene00004414
WBGene00011856	WBGene00013549
WBGene00000221	WBGene00001258
WBGene00008032	WBGene00020896
WBGene00003071	WBGene00011560
WBGene00001396	WBGene00020097
WBGene00013489	WBGene00004504
WBGene00000149	WBGene00018612
WBGene00021369	WBGene00011944
WBGene00016631	WBGene00045265
WBGene00011398	WBGene00013149
WBGene00012813	WBGene00003504
WBGene00013284	WBGene00007564
WBGene00003096	WBGene00015941
WBGene00017791	WBGene00017749
WBGene00008986	WBGene00014112
WBGene00009532	WBGene00013983
WBGene00003613	WBGene00004187
WBGene00003590	WBGene00007111
WBGene00001909	WBGene00006888
WBGene00010174	WBGene00001214
WBGene00000652	WBGene00019334
WBGene00015128	WBGene00001401
WBGene00010962	WBGene00020757
WBGene00021879	WBGene00009098
WBGene00016197	WBGene00012316
WBGene00017344	WBGene00002191
WBGene00002114	WBGene00045433
WBGene00001398	WBGene00018156
WBGene00001390	WBGene00009772
WBGene00001915	WBGene00012640
WBGene00004945	WBGene00000865
WBGene00018701	WBGene00010785
WBGene00017183	WBGene00013265
WBGene00007395	WBGene00013894
WBGene00016425	WBGene00004439
WBGene00004245	WBGene00007493
WBGene00017419	WBGene00018343
WBGene00001244	WBGene00022301
WBGene00013654	WBGene00009084
WBGene00000733	WBGene00018864
WBGene00002053	WBGene00000785
WBGene00018921	WBGene00015405
WBGene00011833	WBGene00012486
WBGene00020082	WBGene00020028
WBGene00006873	WBGene00016014
WBGene00017970	WBGene00007587
WBGene00013969	WBGene00015130
WBGene00000213	WBGene00004918
WBGene00012980	WBGene00021155
WBGene00021020	WBGene00012030
WBGene00002048	WBGene00022852
WBGene00007175	WBGene00013688
WBGene00017498	WBGene00013214
WBGene00019673	WBGene00004042
WBGene00010477	WBGene00010405
WBGene00022745	WBGene00012714
WBGene00001439	WBGene00004422
WBGene00013181	WBGene00004567
WBGene00012812	WBGene00009007
WBGene00012158	WBGene00004915
WBGene00007455	WBGene00003231
WBGene00011853	WBGene00020498
WBGene00010810	WBGene00016652
WBGene00006591	WBGene00255704
WBGene00016722	WBGene00015203
WBGene00004773	WBGene00004491
WBGene00008422	WBGene00008400
WBGene00020854	WBGene00010569
WBGene00009663	WBGene00010709
WBGene00017355	WBGene00004015
WBGene00007591	WBGene00014920
WBGene00009158	WBGene00003448
WBGene00016970	WBGene00023418
WBGene00004809	WBGene00017989
WBGene00002135	WBGene00006481
WBGene00007873	WBGene00004041
WBGene00022144	WBGene00004298
WBGene00000757	WBGene00022021
WBGene00013391	WBGene00001744
WBGene00020369	WBGene00021192
WBGene00000062	WBGene00003446
WBGene00016877	WBGene00017098
WBGene00021239	WBGene00004916
WBGene00006786	WBGene00017678
WBGene00010339	WBGene00016412
WBGene00007872	WBGene00020422
WBGene00001189	WBGene00020549
WBGene00000959	WBGene00023068
WBGene00016018	WBGene00013156
WBGene00008486	WBGene00004412
WBGene00010244	WBGene00001853
WBGene00003530	WBGene00015809
WBGene00016863	WBGene00002073
WBGene00007675	WBGene00011318
WBGene00009450	WBGene00077537
WBGene00019327	WBGene00010582
WBGene00012727	WBGene00003827
WBGene00003738	WBGene00019275
WBGene00016143	WBGene00002075
WBGene00018734	WBGene00001303
WBGene00219316	WBGene00015703
WBGene00007877	WBGene00011538
WBGene00021128	WBGene00004419
WBGene00015601	WBGene00002214
WBGene00003778	WBGene00015525
WBGene00021052	WBGene00020297
WBGene00001994	WBGene00016702
WBGene00011880	WBGene00015524
WBGene00006418	WBGene00017800
WBGene00005904	WBGene00003157
WBGene00001068	WBGene00003063
WBGene00008298	WBGene00002027
WBGene00006407	WBGene00016392
WBGene00001578	WBGene00007048
WBGene00011182	WBGene00010161
WBGene00010702	WBGene00014120
WBGene00019882	WBGene00011408
WBGene00003915	WBGene00017827
WBGene00022010	WBGene00023318
WBGene00020509	WBGene00000871
WBGene00000444	WBGene00000517
WBGene00016134	WBGene00194986
WBGene00007071	WBGene00001336
WBGene00003982	WBGene00022048
WBGene00002038	WBGene00001833
WBGene00020169	WBGene00000987
WBGene00002915	WBGene00011132
WBGene00012722	WBGene00002363
WBGene00013921	WBGene00016139
WBGene00008495	WBGene00018625
WBGene00001008	WBGene00019762
WBGene00004749	WBGene00002244
WBGene00002138	WBGene00004510
WBGene00004235	WBGene00001647
WBGene00009215	WBGene00003043
WBGene00009888	WBGene00015916
WBGene00008515	WBGene00016588
WBGene00019733	WBGene00004208
WBGene00016283	WBGene00013447
WBGene00019188	WBGene00009119
WBGene00006365	WBGene00016166
WBGene00015767	WBGene00003450
WBGene00003482	WBGene00004881
WBGene00001784	WBGene00004444
WBGene00000693	WBGene00018849
WBGene00009813	WBGene00014955
WBGene00004995	WBGene00020052
WBGene00007779	WBGene00015915
WBGene00022146	WBGene00016129
WBGene00003497	WBGene00004432
WBGene00019994	WBGene00019537
WBGene00013644	WBGene00001855
WBGene00009982	WBGene00012716
WBGene00044212	WBGene00020894
WBGene00010998	WBGene00002064
WBGene00015514	WBGene00016277
WBGene00019060	WBGene00006626
WBGene00008850	WBGene00007168
WBGene00021664	WBGene00011087
WBGene00000368	WBGene00013208
WBGene00017329	WBGene00017435
WBGene00006836	WBGene00196743
WBGene00011102	WBGene00019105
WBGene00011571	WBGene00006613
WBGene00019562	WBGene00008061
WBGene00002060	WBGene00000894
WBGene00010745	WBGene00003795
WBGene00019347	WBGene00001840
WBGene00008068	WBGene00021830
WBGene00020142	WBGene00010560
WBGene00016862	WBGene00044321
WBGene00002272	WBGene00001563
WBGene00013874	WBGene00008338
WBGene00001494	WBGene00019219
WBGene00019965	WBGene00004304
WBGene00010177	WBGene00000773
WBGene00000176	WBGene00015104
WBGene00022644	WBGene00011580
WBGene00002134	WBGene00001509
WBGene00004237	WBGene00011867
WBGene00022562	WBGene00015504
WBGene00020847	WBGene00015591
WBGene00006876	WBGene00002000
WBGene00001694	WBGene00017648
WBGene00011718	WBGene00011195
WBGene00001790	WBGene00004303
WBGene00022178	WBGene00195486
WBGene00000967	WBGene00016194
WBGene00002055	WBGene00010280
WBGene00002980	WBGene00011240
WBGene00020315	WBGene00009922
WBGene00015168	WBGene00017797
WBGene00013499	WBGene00022531
WBGene00012428	WBGene00020601
WBGene00013379	WBGene00008275
WBGene00016638	WBGene00015665
WBGene00006959	WBGene00000122
WBGene00009245	WBGene00017759
WBGene00022743	WBGene00010204
WBGene00020366	WBGene00004460
WBGene00008499	WBGene00010829
WBGene00017591	WBGene00013550
WBGene00015695	WBGene00021486
WBGene00006494	WBGene00022738
WBGene00001794	WBGene00021329
WBGene00001433	WBGene00020821
WBGene00000237	WBGene00009897
WBGene00016179	WBGene00017620
WBGene00001489	WBGene00004028
WBGene00010362	WBGene00012734
WBGene00013898	WBGene00000994
WBGene00011723	WBGene00006725
WBGene00004876	WBGene00011617
WBGene00012439	WBGene00002076
WBGene00008205	WBGene00008221
WBGene00011046	WBGene00010260
WBGene00015605	WBGene00015623
WBGene00014138	WBGene00008173
WBGene00008735	WBGene00003158
WBGene00018672	WBGene00003390
WBGene00004227	WBGene00015920
WBGene00000115	WBGene00007952
WBGene00008438	WBGene00006933
WBGene00013439	WBGene00004698
WBGene00012552	WBGene00012802
WBGene00000480	WBGene00020389
WBGene00011929	WBGene00015766
WBGene00000207	WBGene00014176
WBGene00018519	WBGene00007118
WBGene00008284	WBGene00001998
WBGene00020831	WBGene00008503
WBGene00003991	WBGene00012556
WBGene00014000	WBGene00011123
WBGene00022781	WBGene00008166
WBGene00019187	WBGene00007100
WBGene00003400	WBGene00001406
WBGene00004076	WBGene00001031
WBGene00011680	WBGene00004229
WBGene00013926	WBGene00018362
WBGene00010440	WBGene00007092
WBGene00015602	WBGene00001430
WBGene00000597	WBGene00007761
WBGene00001172	WBGene00016844
WBGene00015043	WBGene00021828
WBGene00022435	WBGene00043705
WBGene00003658	WBGene00003922
WBGene00002264	WBGene00001027
WBGene00010755	WBGene00010420
WBGene00007812	WBGene00009035
WBGene00019819	WBGene00011338
WBGene00006592	WBGene00000891
WBGene00015430	WBGene00011730
WBGene00018024	WBGene00004775
WBGene00006602	WBGene00001167
WBGene00013835	WBGene00002008
WBGene00019207	WBGene00018950
WBGene00004131	WBGene00004043
WBGene00012472	WBGene00009374
WBGene00002262	WBGene00010042
WBGene00017964	WBGene00000423
WBGene00002267	WBGene00019800
WBGene00007955	WBGene00002046
WBGene00006650	WBGene00014111
WBGene00017717	WBGene00006463
WBGene00021322	WBGene00021311
WBGene00006731	WBGene00021781
WBGene00020158	WBGene00000377
WBGene00002979	WBGene00004179
WBGene00002271	WBGene00021754
WBGene00018097	WBGene00009507
WBGene00009812	WBGene00008005
WBGene00008607	WBGene00020035
WBGene00004256	WBGene00022599
WBGene00007430	WBGene00001686
WBGene00012803	WBGene00004920
WBGene00016906	WBGene00012230
WBGene00010793	WBGene00010476
WBGene00017573	WBGene00019247
WBGene00000656	WBGene00009270
WBGene00020012	WBGene00004417
WBGene00000754	WBGene00006957
WBGene00000829	WBGene00015501
WBGene00003837	WBGene00020168
WBGene00001025	WBGene00018099
WBGene00012194	WBGene00011227
WBGene00017980	WBGene00007980
WBGene00020471	WBGene00022462
WBGene00002137	WBGene00014672
WBGene00015650	WBGene00022232
WBGene00014308	WBGene00002226
WBGene00001441	WBGene00022128
WBGene00012148	WBGene00001058
WBGene00000768	WBGene00012551
WBGene00003995	WBGene00007235
WBGene00004210	WBGene00017843
WBGene00008447	WBGene00012936
WBGene00007480	WBGene00011507
WBGene00019858	WBGene00003210
WBGene00019689	WBGene00008459
WBGene00004795	WBGene00004427
WBGene00006493	WBGene00004167
WBGene00008865	WBGene00002231
WBGene00000673	WBGene00019510
WBGene00019747	WBGene00020499
WBGene00006914	WBGene00022351
WBGene00011884	WBGene00001568
WBGene00018646	WBGene00015661
WBGene00000370	WBGene00015943
WBGene00004257	WBGene00006311
WBGene00010050	WBGene00011501
WBGene00010228	WBGene00018285
WBGene00000779	WBGene00019323
WBGene00004213	WBGene00013474
WBGene00016419	WBGene00008386
WBGene00022848	WBGene00019712
WBGene00195165	WBGene00011597
WBGene00002189	WBGene00020110
WBGene00003055	WBGene00023067
WBGene00003151	WBGene00004449
WBGene00002127	WBGene00007109
WBGene00000908	WBGene00007054
WBGene00022078	WBGene00014239
WBGene00003053	WBGene00002066
WBGene00017380	WBGene00004416
WBGene00018739	WBGene00007681
WBGene00016574	WBGene00008107
WBGene00021305	WBGene00018118
WBGene00008841	WBGene00001867
WBGene00003893	WBGene00018669
WBGene00009724	WBGene00014165
WBGene00016450	WBGene00008428
WBGene00015181	WBGene00012110
WBGene00004377	WBGene00018007
WBGene00010272	WBGene00002080
WBGene00009957	WBGene00004492
WBGene00000609	WBGene00044712
WBGene00016489	WBGene00007617
WBGene00006839	WBGene00000474
WBGene00009081	WBGene00013348
WBGene00010681	WBGene00196780
WBGene00018647	WBGene00016971
WBGene00006824	WBGene00004241
WBGene00011291	WBGene00001005
WBGene00006530	WBGene00004471
WBGene00001684	WBGene00011016
WBGene00003678	WBGene00020313
WBGene00012717	WBGene00008364
WBGene00019185	WBGene00020346
WBGene00045038	WBGene00001427
WBGene00000671	WBGene00018991
WBGene00006787	WBGene00010465
WBGene00000680	WBGene00017062
WBGene00014252	WBGene00014209
WBGene00000240	WBGene00003787
WBGene00010373	WBGene00012353
WBGene00021118	WBGene00006376
WBGene00012704	WBGene00011464
WBGene00000696	WBGene00012126
WBGene00019780	WBGene00012692
WBGene00044207	WBGene00004409
WBGene00021236	WBGene00001865
WBGene00002071	WBGene00013190
WBGene00006811	WBGene00016418
WBGene00022431	WBGene00009368
WBGene00007055	WBGene00003463
WBGene00016103	WBGene00008456
WBGene00010993	WBGene00015461
WBGene00003243	WBGene00011489
WBGene00016920	WBGene00009559
WBGene00022129	WBGene00017712
WBGene00019068	WBGene00004064
WBGene00008394	WBGene00006988
WBGene00011645	WBGene00013676
WBGene00011679	WBGene00003432
WBGene00017515	WBGene00001497
WBGene00000752	WBGene00003467
WBGene00004735	WBGene00000817
WBGene00022631	WBGene00008533
WBGene00021060	WBGene00003622
WBGene00012968	WBGene00004472
WBGene00010834	WBGene00015589
WBGene00015344	WBGene00001234
WBGene00014046	WBGene00021763
WBGene00010197	WBGene00012460
WBGene00003970	WBGene00003801
WBGene00012140	WBGene00001259
WBGene00011955	WBGene00021026
WBGene00012500	WBGene00004437
WBGene00003600	WBGene00021073
WBGene00012907	WBGene00001571
WBGene00022471	WBGene00020761
WBGene00017244	WBGene00000988
WBGene00006923	WBGene00004896
WBGene00002263	WBGene00010758
WBGene00003149	WBGene00014083
WBGene00006788	WBGene00002001
WBGene00015752	WBGene00011044
WBGene00016006	WBGene00015075
WBGene00020182	WBGene00006856
WBGene00016059	WBGene00022672
WBGene00020909	WBGene00003507
WBGene00019664	WBGene00003020
WBGene00015278	WBGene00001831
WBGene00002007	WBGene00000836
WBGene00018271	WBGene00006737
WBGene00006675	WBGene00001168
WBGene00016183	WBGene00016106
WBGene00020408	WBGene00004374
WBGene00009358	WBGene00009287
WBGene00014666	WBGene00020586
WBGene00007976	WBGene00006414
WBGene00007944	WBGene00008921
WBGene00000522	WBGene00045192
WBGene00000942	WBGene00016236
WBGene00015709	WBGene00003041
WBGene00000112	WBGene00020296
WBGene00004999	WBGene00002004
WBGene00000668	WBGene00019246
WBGene00019875	WBGene00008514
WBGene00009583	WBGene00011576
WBGene00021430	WBGene00008645
WBGene00017900	WBGene00003927
WBGene00001786	WBGene00017758
WBGene00020662	WBGene00001829
WBGene00012664	WBGene00009816
WBGene00019827	WBGene00018893
WBGene00006603	WBGene00001001
WBGene00004052	WBGene00003237
WBGene00001843	WBGene00006964
WBGene00003163	WBGene00015686
WBGene00001461	WBGene00001228
WBGene00022125	WBGene00015614
WBGene00000002	WBGene00023323
WBGene00021886	WBGene00044326
WBGene00004096	WBGene00010732
WBGene00008964	WBGene00011631
WBGene00019611	WBGene00007488
WBGene00194713	WBGene00011514
WBGene00014262	WBGene00008995
WBGene00012492	WBGene00021656
WBGene00004004	WBGene00004917
WBGene00012961	WBGene00003426
WBGene00015139	WBGene00007444
WBGene00020507	WBGene00017683
WBGene00006705	WBGene00020425
WBGene00012570	WBGene00021756
WBGene00014141	WBGene00009711
WBGene00016299	WBGene00009451
WBGene00021461	WBGene00004125
WBGene00019488	WBGene00020467
WBGene00003980	WBGene00003415
WBGene00020630	WBGene00013096
WBGene00002024	WBGene00014115
WBGene00003548	WBGene00022411
WBGene00012443	WBGene00000767
WBGene00003124	WBGene00017074
WBGene00006780	WBGene00012932
WBGene00019684	WBGene00023487
WBGene00001042	WBGene00022296
WBGene00017478	WBGene00004482
WBGene00000118	WBGene00011587
WBGene00022358	WBGene00008799
WBGene00011891	WBGene00003994
WBGene00011801	WBGene00012389
WBGene00015887	WBGene00194707
WBGene00022705	WBGene00004879
WBGene00002037	WBGene00008526
WBGene00020612	WBGene00013804
WBGene00000373	WBGene00000098
WBGene00000254	WBGene00007258
WBGene00003567	WBGene00010227
WBGene00044294	WBGene00002957
WBGene00009723	WBGene00021535
WBGene00000415	WBGene00019118
WBGene00009393	WBGene00019075
WBGene00011190	WBGene00006734
WBGene00021637	WBGene00008153
WBGene00007091	WBGene00284858
WBGene00004929	WBGene00045148
WBGene00012019	WBGene00007554
WBGene00015644	WBGene00011758
WBGene00019979	WBGene00017285
WBGene00018903	WBGene00004105
WBGene00007516	WBGene00012341
WBGene00004370	WBGene00302980
WBGene00000599	WBGene00004306
WBGene00004858	WBGene00000877
WBGene00019496	WBGene00016607
WBGene00001425	WBGene00004452
WBGene00017464	WBGene00009385
WBGene00018533	WBGene00017085
WBGene00015922	WBGene00006968
WBGene00000789	WBGene00021359
WBGene00021834	WBGene00000502
WBGene00011055	WBGene00196336
WBGene00011234	WBGene00010263
WBGene00012544	WBGene00044638
WBGene00006779	WBGene00018948
WBGene00019237	WBGene00017031
WBGene00077693	WBGene00022458
WBGene00016845	WBGene00010247
WBGene00009867	WBGene00009498
WBGene00002268	WBGene00019576
WBGene00019160	WBGene00044344
WBGene00000713	WBGene00017774
WBGene00010935	WBGene00001975
WBGene00010740	WBGene00001606
WBGene00044488	WBGene00020088
WBGene00000793	WBGene00008733
WBGene00015512	WBGene00017993
WBGene00001077	WBGene00008409
WBGene00010630	WBGene00011601
WBGene00017974	WBGene00007050
WBGene00012585	WBGene00012999
WBGene00000113	WBGene00001470
WBGene00020812	WBGene00008413
WBGene00011768	WBGene00017311
WBGene00044469	WBGene00020480
WBGene00007766	WBGene00013311
WBGene00016573	WBGene00014114
WBGene00022546	WBGene00010847
WBGene00018262	WBGene00011043
WBGene00220259	WBGene00016148
WBGene00000140	WBGene00016816
WBGene00015847	WBGene00019801
WBGene00022858	WBGene00044789
WBGene00001196	WBGene00003499
WBGene00010945	WBGene00008331
WBGene00000822	WBGene00021920
WBGene00001649	WBGene00003059
WBGene00020808	WBGene00003421
WBGene00219675	WBGene00008920
WBGene00004182	WBGene00011707
WBGene00017948	WBGene00016568
WBGene00001993	WBGene00000143
WBGene00008572	WBGene00018900
WBGene00021898	WBGene00012205
WBGene00011198	WBGene00020682
WBGene00016281	WBGene00003796
WBGene00020930	WBGene00004622
WBGene00010966	WBGene00009508
WBGene00000175	WBGene00001661
WBGene00004358	WBGene00018935
WBGene00013076	WBGene00018152
WBGene00003812	WBGene00022587
WBGene00009917	WBGene00016074
WBGene00001099	WBGene00019503
WBGene00001674	WBGene00022618
WBGene00000161	WBGene00007434
WBGene00018971	WBGene00010281
WBGene00001330	WBGene00016313
WBGene00016292	WBGene00001599
WBGene00019435	WBGene00006706
WBGene00006794	WBGene00021813
WBGene00017659	WBGene00016353
WBGene00018657	WBGene00001236
WBGene00001758	WBGene00018846
WBGene00020517	WBGene00016889
WBGene00004111	WBGene00000885
WBGene00077761	WBGene00002804
WBGene00001527	WBGene00004984
WBGene00009686	WBGene00007150
WBGene00019490	WBGene00001869
WBGene00016783	WBGene00008035
WBGene00023492	WBGene00004078
WBGene00017671	WBGene00012210
WBGene00018257	WBGene00021832
WBGene00018047	WBGene00017643
WBGene00003997	WBGene00022059
WBGene00002265	WBGene00013689
WBGene00007124	WBGene00004493
WBGene00015197	WBGene00012915
WBGene00010749	WBGene00008266
WBGene00016997	WBGene00008339
WBGene00020579	WBGene00003797
WBGene00009482	WBGene00012187
WBGene00004350	WBGene00007667
WBGene00020651	WBGene00219912
WBGene00002023	WBGene00004496
WBGene00012468	WBGene00022401
WBGene00002232	WBGene00011562
WBGene00016234	WBGene00219609
WBGene00011304	WBGene00013144
WBGene00077757	WBGene00018806
WBGene00001149	WBGene00016981
WBGene00004860	WBGene00017686
WBGene00010780	WBGene00021934
WBGene00021895	WBGene00022211
WBGene00016131	WBGene00007000
WBGene00002190	WBGene00019667
WBGene00018349	WBGene00006994
WBGene00019946	WBGene00019700
WBGene00010984	WBGene00002229
WBGene00007943	WBGene00013260
WBGene00014300	WBGene00002998
WBGene00020921	WBGene00018848
WBGene00002217	WBGene00007028
WBGene00004149	WBGene00019883
WBGene00009192	WBGene00007912
WBGene00021852	WBGene00020999
WBGene00008601	WBGene00045162
WBGene00017582	WBGene00004503
WBGene00045305	WBGene00010479
WBGene00010827	WBGene00017003
WBGene00020343	WBGene00008504
WBGene00004758	WBGene00008546
WBGene00017834	WBGene00045138
WBGene00017621	WBGene00304812
WBGene00018418	WBGene00020600
WBGene00010867	WBGene00020037
WBGene00001945	WBGene00014208
WBGene00011608	WBGene00003052
WBGene00001591	WBGene00010908
WBGene00020800	WBGene00001134
WBGene00003577	WBGene00019677
WBGene00006760	WBGene00012179
WBGene00003786	WBGene00019458
WBGene00013520	WBGene00004044
WBGene00016435	WBGene00010437
WBGene00000212	WBGene00000923
WBGene00018223	WBGene00021857
WBGene00019249	WBGene00020819
WBGene00001000	WBGene00017162
WBGene00015791	WBGene00009276
WBGene00020090	WBGene00045367
WBGene00009574	WBGene00010699
WBGene00000455	WBGene00004880
WBGene00008252	WBGene00018679
WBGene00008741	WBGene00086554
WBGene00002018	WBGene00019619
WBGene00004930	WBGene00077569
WBGene00006913	WBGene00007308
WBGene00001777	WBGene00050937
WBGene00001572	WBGene00006566
WBGene00006863	WBGene00020868
WBGene00020155	WBGene00018891
WBGene00000288	WBGene00004466
WBGene00019769	WBGene00077732
WBGene00002248	WBGene00016586
WBGene00003175	WBGene00004684
WBGene00014001	WBGene00014246
WBGene00045457	WBGene00015499
WBGene00009434	WBGene00008013
WBGene00002056	WBGene00004873
WBGene00004902	WBGene00016493
WBGene00022375	WBGene00016460
WBGene00235295	WBGene00000896
WBGene00006464	WBGene00005022
WBGene00003639	WBGene00018636
WBGene00004313	WBGene00010330
WBGene00006423	WBGene00021061
WBGene00001404	WBGene00003073
WBGene00008602	WBGene00015485
WBGene00000669	WBGene00016947
WBGene00018643	WBGene00013659
WBGene00020326	WBGene00018954
WBGene00022748	WBGene00004014
WBGene00011392	WBGene00009092
WBGene00003522	WBGene00003470
WBGene00013882	WBGene00001856
WBGene00008019	WBGene00015021
WBGene00017923	WBGene00019792
WBGene00017246	WBGene00019162
WBGene00206536	WBGene00016163
WBGene00006745	WBGene00001232
WBGene00000228	WBGene00010909
WBGene00021034	WBGene00045095
WBGene00017828	WBGene00016027
WBGene00011106	WBGene00022373
WBGene00044358	WBGene00000804
WBGene00004112	WBGene00009736
WBGene00006926	WBGene00016978
WBGene00003371	WBGene00019629
WBGene00016535	WBGene00016793
WBGene00013358	WBGene00018898
WBGene00004033	WBGene00013038
WBGene00043097	WBGene00019168
WBGene00000441	WBGene00004447
WBGene00012891	WBGene00004204
WBGene00000511	WBGene00012756
WBGene00022199	WBGene00020893
WBGene00006351	WBGene00008949
WBGene00010001	WBGene00006443
WBGene00011977	WBGene00011435
WBGene00015942	WBGene00020939
WBGene00018330	WBGene00004214
WBGene00019365	WBGene00018064
WBGene00021870	WBGene00019711
WBGene00004157	WBGene00004478
WBGene00020511	WBGene00013461
WBGene00004739	WBGene00020093
WBGene00013672	WBGene00022882
WBGene00016330	WBGene00003155
WBGene00002173	WBGene00004445
WBGene00007752	WBGene00020295
WBGene00022423	WBGene00196219
WBGene00002247	WBGene00022470
WBGene00000787	WBGene00022759
WBGene00021984	WBGene00002850
WBGene00001177	WBGene00011965
WBGene00016641	WBGene00016739
WBGene00010296	WBGene00022378
WBGene00002174	WBGene00003925
WBGene00010327	WBGene00004442
WBGene00001699	WBGene00004302
WBGene00006902	WBGene00006574
WBGene00020146	WBGene00015403
WBGene00009626	WBGene00005011
WBGene00020846	WBGene00019543
WBGene00007679	WBGene00018967
WBGene00021487	WBGene00005015
WBGene00003625	WBGene00011282
WBGene00020504	WBGene00003793
WBGene00020658	WBGene00018833
WBGene00001345	WBGene00003036
WBGene00020633	WBGene00001511
WBGene00003543	WBGene00008387
WBGene00003558	WBGene00000940
WBGene00008945	WBGene00001030
WBGene00014454	WBGene00012206
WBGene00012637	WBGene00004446
WBGene00011474	WBGene00011253
WBGene00021296	WBGene00004441
WBGene00018710	WBGene00022274
WBGene00000786	WBGene00007023
WBGene00018965	WBGene00010345
WBGene00021556	WBGene00011368
WBGene00018522	WBGene00007355
WBGene00017537	WBGene00001783
WBGene00007691	WBGene00015329
WBGene00012033	WBGene00021881
WBGene00006777	WBGene00004454
WBGene00016396	WBGene00001971
WBGene00006685	WBGene00008145
WBGene00000799	WBGene00017776
WBGene00001559	WBGene00004383
WBGene00004053	WBGene00019672
WBGene00015522	WBGene00018335
WBGene00012358	WBGene00009352
WBGene00006432	WBGene00009372
WBGene00012258	WBGene00003834
WBGene00007565	WBGene00005663
WBGene00007672	WBGene00017347
WBGene00008446	WBGene00013997
WBGene00001819	WBGene00007412
WBGene00000066	WBGene00001513
WBGene00008091	WBGene00004752
WBGene00006513	WBGene00004470
WBGene00021876	WBGene00003367
WBGene00016661	WBGene00006512
WBGene00016735	WBGene00004386
WBGene00004163	WBGene00021639
WBGene00009058	WBGene00002985
WBGene00003495	WBGene00305991
WBGene00269383	WBGene00014078
WBGene00008390	WBGene00008887
WBGene00019131	WBGene00012978
WBGene00002021	WBGene00001596
WBGene00004875	WBGene00013958
WBGene00020838	WBGene00022677
WBGene00000591	WBGene00009336
WBGene00044654	WBGene00004315
WBGene00023497	WBGene00007106
WBGene00003234	WBGene00017317
WBGene00006890	WBGene00016524
WBGene00011006	WBGene00022168
WBGene00195519	WBGene00015355
WBGene00010221	WBGene00007171
WBGene00001508	WBGene00017037
WBGene00006599	WBGene00018225
WBGene00009337	WBGene00000466
WBGene00021015	WBGene00004464
WBGene00019663	WBGene00004085
WBGene00008739	WBGene00005020
WBGene00006917	WBGene00013243
WBGene00016266	WBGene00016209
WBGene00004825	WBGene00012992
WBGene00018656	WBGene00018421
WBGene00021146	WBGene00003418
WBGene00017220	WBGene00001019
WBGene00015286	WBGene00001092
WBGene00018869	WBGene00010037
WBGene00044070	WBGene00020091
WBGene00016953	WBGene00009769
WBGene00002054	WBGene00022235
WBGene00015206	WBGene00014965
WBGene00010965	WBGene00004188
WBGene00003378	WBGene00005552
WBGene00001385	WBGene00010303
WBGene00000751	WBGene00017022
WBGene00001631	WBGene00016015
WBGene00004120	WBGene00003952
WBGene00003407	WBGene00006606
WBGene00000224	WBGene00015754
WBGene00015407	WBGene00004434
WBGene00022131	WBGene00011409
WBGene00015058	WBGene00017153
WBGene00011042	WBGene00016888
WBGene00000961	WBGene00001498
WBGene00011561	WBGene00006708
WBGene00003235	WBGene00020635
WBGene00012184	WBGene00010665
WBGene00018811	WBGene00004495
WBGene00006452	WBGene00007588
WBGene00001389	WBGene00004465
WBGene00010593	WBGene00305018
WBGene00001911	WBGene00021681
WBGene00021036	WBGene00019943
WBGene00016505	WBGene00022159
WBGene00017979	WBGene00001402
WBGene00002175	WBGene00011117
WBGene00003404	WBGene00006934
WBGene00011938	WBGene00000962
WBGene00006504	WBGene00006596
WBGene00020360	WBGene00020683
WBGene00009953	WBGene00010520
WBGene00008707	WBGene00004476
WBGene00000100	WBGene00011915
WBGene00010539	WBGene00021377
WBGene00009552	WBGene00021538
WBGene00044686	WBGene00016057
WBGene00006444	WBGene00004426
WBGene00022440	WBGene00201646
WBGene00219216	WBGene00004161
WBGene00000914	WBGene00004312
WBGene00016879	WBGene00013109
WBGene00001933	WBGene00017928
WBGene00045245	WBGene00012434
WBGene00007350	WBGene00001973
WBGene00011003	WBGene00021466
WBGene00001457	WBGene00018681
WBGene00001393	WBGene00000794
WBGene00010353	WBGene00000142
WBGene00219304	WBGene00044077
WBGene00009929	WBGene00004430
WBGene00016866	WBGene00015241
WBGene00020613	WBGene00015030
WBGene00022427	WBGene00010624
WBGene00007807	WBGene00002152
WBGene00002258	WBGene00000798
WBGene00011434	WBGene00010406
WBGene00018990	WBGene00022400
WBGene00009968	WBGene00008604
WBGene00008079	WBGene00003136
WBGene00006672	WBGene00015463
WBGene00010723	WBGene00044175
WBGene00001638	WBGene00012220
WBGene00003087
WBGene00007593
WBGene00006999
WBGene00001386
WBGene00008110
WBGene00007058
WBGene00016913
WBGene00006570
WBGene00008175
WBGene00013702
WBGene00003733
WBGene00015298
WBGene00044636
WBGene00004165
WBGene00012176
WBGene00015856
WBGene00022861
WBGene00077701
WBGene00007924
WBGene00017431
WBGene00017724
WBGene00017166
WBGene00006404
WBGene00018258
WBGene00004924
WBGene00022593
WBGene00001880
WBGene00019324
WBGene00019263
WBGene00008748
WBGene00000761
WBGene00003633
WBGene00006585
WBGene00002176
WBGene00002220
WBGene00007296
WBGene00044723
WBGene00014164
WBGene00021325
WBGene00017046
WBGene00002041
WBGene00018564
WBGene00022413
WBGene00011326
WBGene00016636
WBGene00016335
WBGene00008530
WBGene00020393
WBGene00009995
WBGene00002280
WBGene00011852
WBGene00020725
WBGene00019493
WBGene00001082
WBGene00019978
WBGene00021049
WBGene00017978
WBGene00007833
WBGene00015116
WBGene00011262
WBGene00000677
WBGene00019148
WBGene00010411
WBGene00007689
WBGene00012125
WBGene00015778
WBGene00013073
WBGene00017904
WBGene00021847
WBGene00020166
WBGene00012123
WBGene00019837
WBGene00003001
WBGene00001503
WBGene00011832
WBGene00010811
WBGene00044019
WBGene00013541
WBGene00021614
WBGene00014249
WBGene00004751
WBGene00013751
WBGene00019361
WBGene00019132
WBGene00018174
WBGene00013394
WBGene00019748
WBGene00019938
WBGene00018966
WBGene00018195
WBGene00017433
WBGene00010750
WBGene00018839
WBGene00012712
WBGene00020403
WBGene00020732
WBGene00020445
WBGene00000608
WBGene00010006
WBGene00016104
WBGene00010012
WBGene00004395
WBGene00006508
WBGene00021671
WBGene00012452
WBGene00017302
WBGene00009971
WBGene00044109
WBGene00021743
WBGene00021913
WBGene00003822
WBGene00011307
WBGene00019203
WBGene00003700
WBGene00006810
WBGene00020104
WBGene00045416
WBGene00012671
WBGene00013970
WBGene00020581
WBGene00185076
WBGene00008214
WBGene00008273
WBGene00016010
WBGene00022103
WBGene00006921
WBGene00007394
WBGene00022254
WBGene00006527
WBGene00016354
WBGene00007956
WBGene00012713
WBGene00019001
WBGene00007966
WBGene00008916
WBGene00020329
WBGene00000040
WBGene00007982
WBGene00008233
WBGene00019773
WBGene00021198
WBGene00010960
WBGene00013007
WBGene00008620
WBGene00004057
WBGene00004221
WBGene00015057
WBGene00044527
WBGene00010513
WBGene00008000
WBGene00011107
WBGene00006915
WBGene00006814
WBGene00009218
WBGene00002253
WBGene00016052
WBGene00003021
WBGene00009226
WBGene00000666
WBGene00004438
WBGene00015332
WBGene00002081
WBGene00006771
WBGene00018744
WBGene00010865
WBGene00013255
WBGene00018237
WBGene00003387
WBGene00045475
WBGene00020813
WBGene00016190
WBGene00014060
WBGene00008496
WBGene00016029
WBGene00021319
WBGene00017892
WBGene00013842
WBGene00008963
WBGene00004285
WBGene00019832
WBGene00005905
WBGene00001248
WBGene00004830
WBGene00008260
WBGene00017336
WBGene00021160
WBGene00015933
WBGene00004317
WBGene00018187
WBGene00001446
WBGene00021799
WBGene00000005
WBGene00006628
WBGene00022815
WBGene00017663
WBGene00006882
WBGene00015295
WBGene00019890
WBGene00000982
WBGene00000262
WBGene00017789
WBGene00016210
WBGene00012861
WBGene00008777
WBGene00013074
WBGene00019282
WBGene00001814
WBGene00003978
WBGene00018958
WBGene00007414
WBGene00003003
WBGene00007993
WBGene00010471
WBGene00008944
WBGene00018532
WBGene00004270
WBGene00020258
WBGene00012875
WBGene00019495
WBGene00015028
WBGene00016212
WBGene00003716
WBGene00018200
WBGene00000022
WBGene00000462
WBGene00020195
WBGene00007941
WBGene00017012
WBGene00015547
WBGene00010868
WBGene00018895
WBGene00010357
WBGene00000068
WBGene00012117
WBGene00014054
WBGene00010647
WBGene00022231
WBGene00010701
WBGene00001251
WBGene00009288
WBGene00002827
WBGene00011124
WBGene00012005
WBGene00004810
WBGene00020955
WBGene00021051
WBGene00009595
WBGene00015456
WBGene00012007
WBGene00019277
WBGene00017499
WBGene00044535
WBGene00007950
WBGene00020361
WBGene00010667
WBGene00018036
WBGene00012354
WBGene00044342
WBGene00012289
WBGene00012514
WBGene00044696
WBGene00006986
WBGene00009924
WBGene00010047
WBGene00003242
WBGene00008435
WBGene00019624
WBGene00004226
WBGene00018488
WBGene00014053
WBGene00006861
WBGene00015593
WBGene00002187
WBGene00010040
WBGene00013227
WBGene00021396
WBGene00022951
WBGene00012759
WBGene00009171
WBGene00013020
WBGene00012018
WBGene00010790
WBGene00021503
WBGene00021520
WBGene00008584
WBGene00021654
WBGene00021114
WBGene00004036
WBGene00011290
WBGene00006714
WBGene00003239
WBGene00015954
WBGene00019777
WBGene00001263
WBGene00000929
WBGene00017698
WBGene00003607
WBGene00016512
WBGene00021963
WBGene00003844
WBGene00008239
WBGene00022766
WBGene00001560
WBGene00008926
WBGene00021372
WBGene00001131
WBGene00018049
WBGene00010700
WBGene00008560
WBGene00018413
WBGene00007786
WBGene00045338
WBGene00020341
WBGene00009383
WBGene00020283
WBGene00017990
WBGene00022073
WBGene00006925
WBGene00000554
WBGene00012531
WBGene00020106
WBGene00012794
WBGene00018373
WBGene00009851
WBGene00021779
WBGene00010744
WBGene00003214
WBGene00022497
WBGene00003564
WBGene00019097
WBGene00004743
WBGene00003388
WBGene00008905
WBGene00016095
WBGene00011556
WBGene00007771
WBGene00017265
WBGene00001879
WBGene00008677
WBGene00011823
WBGene00004311
WBGene00010796
WBGene00206479
WBGene00006812
WBGene00020569
WBGene00018880
WBGene00020357
WBGene00005655
WBGene00017874
WBGene00018465
WBGene00007799
WBGene00017600
WBGene00009804
WBGene00004002
WBGene00022216
WBGene00020139
WBGene00003753
WBGene00005647
WBGene00000830
WBGene00004121
WBGene00017771
WBGene00002203
WBGene00016013
WBGene00008914
WBGene00000717
WBGene00013448
WBGene00013859
WBGene00020506
WBGene00001906
WBGene00010964
WBGene00000116
WBGene00011971
WBGene00018265
WBGene00001851
WBGene00020179
WBGene00021183
WBGene00022060
WBGene00015692
WBGene00015541
WBGene00020080
WBGene00020029
WBGene00006753
WBGene00011575
WBGene00015141
WBGene00015648
WBGene00001708
WBGene00001768
WBGene00002254
WBGene00012124
WBGene00016576
WBGene00019176
WBGene00015641
WBGene00020891
WBGene00001059
WBGene00018566
WBGene00014915
WBGene00004173
WBGene00010245
WBGene00009835
WBGene00018144
WBGene00022337
WBGene00015223
WBGene00008010
WBGene00004003
WBGene00004894
WBGene00000114
WBGene00010324
WBGene00020735
WBGene00016884
WBGene00018708
WBGene00015061
WBGene00021482
WBGene00021820
WBGene00006486
WBGene00044898
WBGene00018788
WBGene00005643
WBGene00013216
WBGene00003048
WBGene00000283
WBGene00012547
WBGene00012825
WBGene00016316
WBGene00020595
WBGene00006754
WBGene00009883
WBGene00002978
WBGene00010658
WBGene00021324
WBGene00007592
WBGene00007630
WBGene00012152
WBGene00010370
WBGene00000164
WBGene00006784
WBGene00001592
WBGene00000584
WBGene00009241
WBGene00018033
WBGene00002139
WBGene00013639
WBGene00006741
WBGene00015713
WBGene00012363
WBGene00004911
WBGene00006517
WBGene00006825
WBGene00011586
WBGene00011676
WBGene00016217
WBGene00009340
WBGene00008979
WBGene00006479
WBGene00018997
WBGene00009952
WBGene00003887
WBGene00007847
WBGene00008923
WBGene00012421
WBGene00021543
WBGene00018594
WBGene00010682
WBGene00015955
WBGene00010567
WBGene00006816
WBGene00000983
WBGene00045242
WBGene00018238
WBGene00004061
WBGene00021635
WBGene00000179
WBGene00022695
WBGene00016625
WBGene00021873
WBGene00016321
WBGene00018350
WBGene00022847
WBGene00011252
WBGene00015131
WBGene00012583
WBGene00009748
WBGene00018803
WBGene00016912
WBGene00000973
WBGene00003019
WBGene00009476
WBGene00003620
WBGene00010770
WBGene00020229
WBGene00010813
WBGene00003735
WBGene00018767
WBGene00008492
WBGene00271716
WBGene00019211
WBGene00007324
WBGene00021047
WBGene00008378
WBGene00050974
WBGene00018694
WBGene00010083
WBGene00015842
WBGene00009454
WBGene00005903
WBGene00219493
WBGene00016469
WBGene00006949
WBGene00009068
WBGene00006819
WBGene00012462
WBGene00018407
WBGene00003986
WBGene00009746
WBGene00018184
WBGene00001622
WBGene00006864
WBGene00001863
WBGene00010822
WBGene00009487
WBGene00004897
WBGene00016785
WBGene00009915
WBGene00007372
WBGene00000281
WBGene00000070
WBGene00003524
WBGene00000180
WBGene00012274
WBGene00004128
WBGene00015968

## Sheet: WormCat analysis up-reg
WormCat analysis of up-regulated genes in all tested genotypes (WT, 3xFG, wago-4(Y611E) and wago-4(ko)) at 26 vs. 20°C
Up-regulated in all			WormCat Analysis
WBGene00000161			Category	RGS	AC	PValue
WBGene00000273			Stress response	38	833	6.03436e-19
WBGene00000415			Metabolism	21	1601	0.00244211
WBGene00000444			Unassigned	57	6343	0.0126419
WBGene00000480			Development	5	295	0.0427799
WBGene00000482			Proteolysis proteasome	9	733	0.0491485
WBGene00000522			Signaling	12	1188	0.0837274
WBGene00000545			Proteolysis general	5	394	0.109594
WBGene00000591			Lysosome	2	91	0.116096
WBGene00000652			Nucleic acid	3	231	0.182943
WBGene00000670			Extracellular material	5	495	0.208482
WBGene00000803			Cell cycle	2	172	0.297582
WBGene00001063			Trafficking	2	205	0.372304
WBGene00001073			Transcription: chromatin	2	222	0.409541
WBGene00001329			Transcription factor	4	581	0.498104
WBGene00001394			Neuronal function	2	308	0.577951
WBGene00001397			DNA	1	176	0.670408
WBGene00001489			Cytoskeleton	2	371	0.67702
WBGene00001591			Transmembrane transport	4	901	0.814056
WBGene00001620			Protein modification	1	271	0.817873
WBGene00001772			mRNA functions	1	407	0.921849
WBGene00001955			Transmembrane protein	10	3200	0.993799
WBGene00002018			Pseudogene	3	2081	0.999723
WBGene00002263			Non-coding RNA	5	9535	1
WBGene00003001
WBGene00003067
WBGene00003090			Category 1
WBGene00003091			Category	RGS	AC	PValue	Bonferroni
WBGene00003096			Stress response	38	833	6.03436e-19	1.3879e-17
WBGene00003097
WBGene00003588
WBGene00003778
WBGene00003911
WBGene00003970
WBGene00003995
WBGene00004120
WBGene00004245
WBGene00004370
WBGene00004377
WBGene00004945
WBGene00004993
WBGene00004995
WBGene00005905
WBGene00006472
WBGene00006816
WBGene00006902
WBGene00007153
WBGene00007533
WBGene00007660
WBGene00007771
WBGene00007846
WBGene00007867
WBGene00007872
WBGene00007873
WBGene00007943
WBGene00007956
WBGene00007976
WBGene00008194
WBGene00008202
WBGene00008341
WBGene00008394
WBGene00008486
WBGene00008602
WBGene00008622
WBGene00008654
WBGene00008850
WBGene00008862
WBGene00008974
WBGene00008975
WBGene00009154
WBGene00009215
WBGene00009226
WBGene00009245
WBGene00009394
WBGene00009396
WBGene00009429
WBGene00009431
WBGene00009787
WBGene00009823
WBGene00009824
WBGene00009924
WBGene00009953
WBGene00010006
WBGene00010049
WBGene00010050
WBGene00010100
WBGene00010124
WBGene00010244
WBGene00010314
WBGene00010433
WBGene00010605
WBGene00010702
WBGene00010901
WBGene00011124
WBGene00011573
WBGene00011737
WBGene00011831
WBGene00011853
WBGene00011856
WBGene00011929
WBGene00012117
WBGene00012140
WBGene00012144
WBGene00012185
WBGene00012253
WBGene00012492
WBGene00012530
WBGene00012570
WBGene00012592
WBGene00012664
WBGene00012782
WBGene00012980
WBGene00012988
WBGene00013076
WBGene00013181
WBGene00013263
WBGene00013284
WBGene00013732
WBGene00013874
WBGene00014138
WBGene00014249
WBGene00014253
WBGene00014309
WBGene00014505
WBGene00015278
WBGene00015280
WBGene00015605
WBGene00015660
WBGene00015759
WBGene00016061
WBGene00016201
WBGene00016407
WBGene00016489
WBGene00016594
WBGene00016661
WBGene00016722
WBGene00016877
WBGene00016885
WBGene00016970
WBGene00017012
WBGene00017046
WBGene00017071
WBGene00017183
WBGene00017355
WBGene00017419
WBGene00017498
WBGene00017501
WBGene00017573
WBGene00017659
WBGene00017788
WBGene00017974
WBGene00018238
WBGene00018353
WBGene00018564
WBGene00018643
WBGene00018672
WBGene00018878
WBGene00018921
WBGene00018965
WBGene00019060
WBGene00019158
WBGene00019261
WBGene00019666
WBGene00019689
WBGene00019733
WBGene00019831
WBGene00019895
WBGene00019957
WBGene00020007
WBGene00020158
WBGene00020361
WBGene00020366
WBGene00020613
WBGene00020630
WBGene00020909
WBGene00021020
WBGene00021048
WBGene00021049
WBGene00021160
WBGene00021236
WBGene00021369
WBGene00021518
WBGene00021772
WBGene00021872
WBGene00021873
WBGene00021879
WBGene00022060
WBGene00022139
WBGene00022431
WBGene00022642
WBGene00044212
WBGene00044728
WBGene00044798
WBGene00045038
WBGene00195165
WBGene00219316
WBGene00219707

## Sheet: WormCat analysis down-reg
WormCat analysis of down-regulated genes in all tested genotypes (WT, 3xFG, wago-4(Y611E) and wago-4(ko)) at 26 vs. 20°C
Down-regulated in all
WBGene00000079			WormCat Analysis
WBGene00000206			Category	RGS	AC	PValue
WBGene00000257			Ribosome	52	244	6.0443e-53
WBGene00000275			mRNA functions	30	407	1.11532e-19
WBGene00000276			Major sperm protein	11	31	7.85709e-15
WBGene00000377			Chaperone	7	92	7.06452e-06
WBGene00000379			Transcription: general machinery	8	154	2.23626e-05
WBGene00000473			Development	8	295	0.00151003
WBGene00000474			Metabolism	21	1601	0.00699658
WBGene00000479			Cell cycle	5	172	0.00839856
WBGene00000550			Proteolysis general	5	394	0.147371
WBGene00000772			Nucleic acid	3	231	0.222184
WBGene00000781			Protein modification	3	271	0.295888
WBGene00000785			Proteolysis proteasome	6	733	0.404966
WBGene00000800			Cytoskeleton	3	371	0.479035
WBGene00000865			Stress response	5	833	0.685698
WBGene00000871			DNA	1	176	0.706891
WBGene00000877			Trafficking	1	205	0.760122
WBGene00000891			Transcription: chromatin	1	222	0.786693
WBGene00000915			Transmembrane transport	4	901	0.868624
WBGene00000931			Signaling	4	1188	0.962496
WBGene00000935			Transcription factor	1	581	0.98186
WBGene00000987			Unassigned	22	6343	0.999752
WBGene00000988			Transmembrane protein	2	3200	1
WBGene00001007			Non-coding RNA	14	9535	1
WBGene00001027
WBGene00001167			Category	RGS	AC	PValue	Bonferroni
WBGene00001168			Ribosome	52	244	6.0443e-53	1.39019e-51
WBGene00001209			mRNA functions	30	407	1.11532e-19	2.56524e-18
WBGene00001225			Major sperm protein	11	31	7.85709e-15	1.80713e-13
WBGene00001226			Chaperone	7	92	7.06452e-06	0.000162484
WBGene00001227			Transcription: general machinery	8	154	2.23626e-05	0.00051434
WBGene00001228
WBGene00001231
WBGene00001232
WBGene00001336
WBGene00001399
WBGene00001401
WBGene00001423
WBGene00001497
WBGene00001498
WBGene00001566
WBGene00001595
WBGene00001744
WBGene00001840
WBGene00002001
WBGene00002005
WBGene00002045
WBGene00002061
WBGene00002077
WBGene00002083
WBGene00002238
WBGene00003063
WBGene00003093
WBGene00003426
WBGene00003432
WBGene00003444
WBGene00003446
WBGene00003448
WBGene00003450
WBGene00003452
WBGene00003458
WBGene00003463
WBGene00003467
WBGene00003470
WBGene00003785
WBGene00003834
WBGene00004015
WBGene00004143
WBGene00004304
WBGene00004409
WBGene00004411
WBGene00004412
WBGene00004414
WBGene00004416
WBGene00004419
WBGene00004422
WBGene00004424
WBGene00004430
WBGene00004432
WBGene00004446
WBGene00004449
WBGene00004458
WBGene00004466
WBGene00004471
WBGene00004472
WBGene00004473
WBGene00004491
WBGene00004504
WBGene00004679
WBGene00004698
WBGene00004914
WBGene00006463
WBGene00006497
WBGene00006499
WBGene00006626
WBGene00006708
WBGene00006724
WBGene00006888
WBGene00006924
WBGene00007101
WBGene00007308
WBGene00007352
WBGene00007624
WBGene00007686
WBGene00007784
WBGene00008385
WBGene00008781
WBGene00008920
WBGene00009113
WBGene00009993
WBGene00010015
WBGene00010303
WBGene00010478
WBGene00010582
WBGene00010627
WBGene00010677
WBGene00010896
WBGene00011061
WBGene00011064
WBGene00011155
WBGene00011156
WBGene00011538
WBGene00011560
WBGene00011886
WBGene00012097
WBGene00012316
WBGene00012484
WBGene00012714
WBGene00012756
WBGene00012768
WBGene00012887
WBGene00012964
WBGene00012978
WBGene00012999
WBGene00013143
WBGene00013156
WBGene00013214
WBGene00013311
WBGene00013474
WBGene00013549
WBGene00013738
WBGene00013766
WBGene00013894
WBGene00014083
WBGene00014112
WBGene00014176
WBGene00015232
WBGene00015403
WBGene00015504
WBGene00015538
WBGene00015623
WBGene00015809
WBGene00015894
WBGene00015920
WBGene00016073
WBGene00016250
WBGene00016508
WBGene00016607
WBGene00016653
WBGene00016702
WBGene00016844
WBGene00016907
WBGene00017075
WBGene00017132
WBGene00017300
WBGene00017301
WBGene00017641
WBGene00017691
WBGene00017759
WBGene00017816
WBGene00018339
WBGene00018343
WBGene00018612
WBGene00018782
WBGene00018846
WBGene00018866
WBGene00019157
WBGene00019380
WBGene00019537
WBGene00019543
WBGene00019619
WBGene00019678
WBGene00019836
WBGene00019963
WBGene00020168
WBGene00020269
WBGene00020297
WBGene00020389
WBGene00020516
WBGene00020687
WBGene00020757
WBGene00020915
WBGene00021073
WBGene00021088
WBGene00021466
WBGene00021595
WBGene00021681
WBGene00021686
WBGene00021697
WBGene00021789
WBGene00021828
WBGene00021830
WBGene00021899
WBGene00021934
WBGene00022042
WBGene00022235
WBGene00022351
WBGene00022463
WBGene00022739
WBGene00022742
WBGene00022851
WBGene00022852
WBGene00044081
WBGene00045189
WBGene00045391
WBGene00302980
WBGene00304906
