# Supplementary material for: Germ granule localization of nematode Argonaute WAGO-4 ensures fidelity in small RNA loading
Source: EMBO J. 2025 Oct 22;44(23):7211–41. doi: 10.1038/s44318-025-00606-x (PMC12669755; doi:10.1038/s44318-025-00606-x)
Supplement: Supplementary file 7 — Dataset EV2 [file 44318_2025_606_MOESM7_ESM.xlsx]

## Sheet: Dataset EV2 table legends
	Dataset EV2. Tables listing the individual p values corresponding to figures with multiple group comparisons
	Sheet	Table legend	Sheet name
	Sheet 1	Dataset EV2 table legends	Dataset EV2 table legends
	Sheet 2	Individual p values from Kruskal–Wallis test in Fig. 1B	Fig 1B
	Sheet 3	Individual p values from one-way ANOVA test in Fig. 1D	Fig 1D
	Sheet 4	Individual p values from Kruskal–Wallis test in Fig. 3G	Fig 3G
	Sheet 5	Individual p values from one-way ANOVA test in Fig. 3H	Fig 3H
	Sheet 6	Individual p values from Kruskal–Wallis test in Fig. EV1B	Fig EV1B
	Sheet 7	Individual p values from Kruskal–Wallis test in Fig. EV1C	Fig EV1C
	Sheet 8	Individual p values from Kruskal–Wallis test in Fig. EV1D	Fig EV1D
	Sheet 9	Individual p values from Kruskal–Wallis test in Fig. EV1E	Fig EV1E
	Sheet 10	Individual p values from Kruskal–Wallis test in Fig. EV1G	Fig EV1G
	Sheet 11	Individual p values from one-way ANOVA test in Fig. EV1J	Fig EV1J
	Sheet 12	Individual p values from one-way ANOVA test in Fig. EV1K	Fig EV1K
	Sheet 13	Individual p values from Kruskal–Wallis test in Fig. EV1L	Fig EV1L
	Sheet 14	Individual p values from Kruskal–Wallis test in Fig. EV3D	Fig EV3D
	Sheet 15	Individual p values from one-way ANOVA test in Fig. EV3E	Fig EV3E
	Sheet 16	Individual p values from Kruskal–Wallis test in Fig. EV3F	Fig EV3 F
	Sheet 17	Individual p values from Kruskal–Wallis test in Fig. EV3G	Fig EV3G

## Sheet: Fig 1B
Individual p values from Kruskal–Wallis test in Fig. 1B
Dunn's multiple comparisons test	Significant?	Summary	Adjusted P Value
N2 vs. 1xFG	No	ns	>0,9999
N2 vs. 2xFG	Yes	****	<0,0001
N2 vs. 3xFG	Yes	**	0.0015
1xFG vs. 2xFG	Yes	****	<0,0001
1xFG vs. 3xFG	Yes	***	0.0009
2xFG vs. 3xFG	No	ns	>0,9999

## Sheet: Fig 1D
Individual p values from one-way ANOVA test in Fig. 1D
Embryos only
Tukey's multiple comparisons test	Below threshold?	Summary	Adjusted P Value
N2 vs. 1xFG	Yes	***	0.0005
N2 vs. 2xFG	Yes	****	<0,0001
N2 vs. 3xFG	Yes	****	<0,0001
1xFG vs. 2xFG	Yes	****	<0,0001
1xFG vs. 3xFG	Yes	****	<0,0001
2xFG vs. 3xFG	Yes	***	0.0003
Embryos and Unfertilized Oocytes
Tukey's multiple comparisons test	Below threshold?	Summary	Adjusted P Value
N2 vs. 1xFG	Yes	*	0.0364
N2 vs. 2xFG	Yes	****	<0,0001
N2 vs. 3xFG	Yes	****	<0,0001
1xFG vs. 2xFG	Yes	***	0.0003
1xFG vs. 3xFG	Yes	****	<0,0001
2xFG vs. 3xFG	Yes	*	0.0145
Unfertilized Oocytes only
Tukey's multiple comparisons test	Below threshold?	Summary	Adjusted P Value
N2 vs. 1xFG	No	ns	0.9484
N2 vs. 2xFG	Yes	**	0.0044
N2 vs. 3xFG	Yes	**	0.0041
1xFG vs. 2xFG	Yes	**	0.0085
1xFG vs. 3xFG	Yes	**	0.0079
2xFG vs. 3xFG	No	ns	>0,9999

## Sheet: Fig 3G
Individual p values from Kruskal–Wallis test in Fig. 3G
Two-stage linear step-up correction procedure of Benjamini, Krieger and Yekutieli (FDR)	Discovery?	Summary	q value	Individual P Value
N2 vs. GFP::WAGO-4	No	ns	0.3237	0.2609
N2 vs. 3xFG	Yes	**	0.001	0.0002
N2 vs. MTS::GFP::WAGO-4	Yes	**	0.0017	0.0005
N2 vs. PH::GFP::WAGO-4	Yes	**	0.0029	0.001
N2 vs. WAGO-4 KO	Yes	***	0.0009	<0,0001
N2 vs. WAGO-4(Y611E)	Yes	**	0.001	0.0002
GFP::WAGO-4 vs. 3xFG	Yes	*	0.0214	0.0125
GFP::WAGO-4 vs. MTS::GFP::WAGO-4	Yes	*	0.0323	0.0213
GFP::WAGO-4 vs. PH::GFP::WAGO-4	Yes	*	0.05	0.0366
GFP::WAGO-4 vs. WAGO-4 KO	Yes	*	0.0122	0.0054
GFP::WAGO-4 vs. WAGO-4(Y611E)	Yes	*	0.0208	0.0107
3xFG vs. MTS::GFP::WAGO-4	No	ns	0.5922	0.8677
3xFG vs. PH::GFP::WAGO-4	No	ns	0.5907	0.6757
3xFG vs. WAGO-4 KO	No	ns	0.5907	0.767
3xFG vs. WAGO-4(Y611E)	No	ns	0.6195	0.9531
MTS::GFP::WAGO-4 vs. PH::GFP::WAGO-4	No	ns	0.5907	0.8056
MTS::GFP::WAGO-4 vs. WAGO-4 KO	No	ns	0.5907	0.6463
MTS::GFP::WAGO-4 vs. WAGO-4(Y611E)	No	ns	0.5907	0.8223
PH::GFP::WAGO-4 vs. WAGO-4 KO	No	ns	0.5401	0.4748
PH::GFP::WAGO-4 vs. WAGO-4(Y611E)	No	ns	0.5907	0.6332
WAGO-4 KO vs. WAGO-4(Y611E)	No	ns	0.5907	0.8123
Uncorrected Dunn's test	Significant?	Summary	Individual P Value
N2 vs. GFP::WAGO-4	No	ns	0.2609
N2 vs. 3xFG	Yes	***	0.0002
N2 vs. MTS::GFP::WAGO-4	Yes	***	0.0005
N2 vs. PH::GFP::WAGO-4	Yes	**	0.001
N2 vs. WAGO-4 KO	Yes	****	<0,0001
N2 vs. WAGO-4(Y611E)	Yes	***	0.0002
GFP::WAGO-4 vs. 3xFG	Yes	*	0.0125
GFP::WAGO-4 vs. MTS::GFP::WAGO-4	Yes	*	0.0213
GFP::WAGO-4 vs. PH::GFP::WAGO-4	Yes	*	0.0366
GFP::WAGO-4 vs. WAGO-4 KO	Yes	**	0.0054
GFP::WAGO-4 vs. WAGO-4(Y611E)	Yes	*	0.0107
3xFG vs. MTS::GFP::WAGO-4	No	ns	0.8677
3xFG vs. PH::GFP::WAGO-4	No	ns	0.6757
3xFG vs. WAGO-4 KO	No	ns	0.767
3xFG vs. WAGO-4(Y611E)	No	ns	0.9531
MTS::GFP::WAGO-4 vs. PH::GFP::WAGO-4	No	ns	0.8056
MTS::GFP::WAGO-4 vs. WAGO-4 KO	No	ns	0.6463
MTS::GFP::WAGO-4 vs. WAGO-4(Y611E)	No	ns	0.8223
PH::GFP::WAGO-4 vs. WAGO-4 KO	No	ns	0.4748
PH::GFP::WAGO-4 vs. WAGO-4(Y611E)	No	ns	0.6332
WAGO-4 KO vs. WAGO-4(Y611E)	No	ns	0.8123
Dunn's multiple comparisons test	Significant?	Summary	Adjusted P Value
N2 vs. GFP::WAGO-4	No	ns	>0,9999
N2 vs. 3xFG	Yes	**	0.0047
N2 vs. MTS::GFP::WAGO-4	Yes	*	0.0107
N2 vs. PH::GFP::WAGO-4	Yes	*	0.022
N2 vs. WAGO-4 KO	Yes	**	0.0014
N2 vs. WAGO-4(Y611E)	Yes	**	0.0037
GFP::WAGO-4 vs. 3xFG	No	ns	0.2633
GFP::WAGO-4 vs. MTS::GFP::WAGO-4	No	ns	0.4475
GFP::WAGO-4 vs. PH::GFP::WAGO-4	No	ns	0.769
GFP::WAGO-4 vs. WAGO-4 KO	No	ns	0.1126
GFP::WAGO-4 vs. WAGO-4(Y611E)	No	ns	0.2238
3xFG vs. MTS::GFP::WAGO-4	No	ns	>0,9999
3xFG vs. PH::GFP::WAGO-4	No	ns	>0,9999
3xFG vs. WAGO-4 KO	No	ns	>0,9999
3xFG vs. WAGO-4(Y611E)	No	ns	>0,9999
MTS::GFP::WAGO-4 vs. PH::GFP::WAGO-4	No	ns	>0,9999
MTS::GFP::WAGO-4 vs. WAGO-4 KO	No	ns	>0,9999
MTS::GFP::WAGO-4 vs. WAGO-4(Y611E)	No	ns	>0,9999
PH::GFP::WAGO-4 vs. WAGO-4 KO	No	ns	>0,9999
PH::GFP::WAGO-4 vs. WAGO-4(Y611E)	No	ns	>0,9999
WAGO-4 KO vs. WAGO-4(Y611E)	No	ns	>0,9999

## Sheet: Fig 3H
Individual p values from one-way ANOVA test in Fig. 3H
Embryos only
Tukey's multiple comparisons test	Below threshold?	Summary	Adjusted P Value
N2 vs. GFP::WAGO-4	No	ns	0.8455
N2 vs. 3xFG	Yes	****	<0,0001
N2 vs. MTS::GFP::WAGO-4	Yes	****	<0,0001
N2 vs. PH::GFP::WAGO-4	Yes	****	<0,0001
N2 vs. WAGO-4 KO	Yes	****	<0,0001
N2 vs. WAGO-4(Y611E)	Yes	****	<0,0001
GFP::WAGO-4 vs. 3xFG	Yes	****	<0,0001
GFP::WAGO-4 vs. MTS::GFP::WAGO-4	Yes	****	<0,0001
GFP::WAGO-4 vs. PH::GFP::WAGO-4	Yes	****	<0,0001
GFP::WAGO-4 vs. WAGO-4 KO	Yes	****	<0,0001
GFP::WAGO-4 vs. WAGO-4(Y611E)	Yes	****	<0,0001
3xFG vs. MTS::GFP::WAGO-4	Yes	****	<0,0001
3xFG vs. PH::GFP::WAGO-4	Yes	****	<0,0001
3xFG vs. WAGO-4 KO	Yes	****	<0,0001
3xFG vs. WAGO-4(Y611E)	Yes	****	<0,0001
MTS::GFP::WAGO-4 vs. PH::GFP::WAGO-4	No	ns	0.9999
MTS::GFP::WAGO-4 vs. WAGO-4 KO	No	ns	>0,9999
MTS::GFP::WAGO-4 vs. WAGO-4(Y611E)	No	ns	0.9908
PH::GFP::WAGO-4 vs. WAGO-4 KO	No	ns	0.9998
PH::GFP::WAGO-4 vs. WAGO-4(Y611E)	No	ns	0.9997
WAGO-4 KO vs. WAGO-4(Y611E)	No	ns	0.9904
Embryos and Unfertilized Oocytes
Tukey's multiple comparisons test	Below threshold?	Summary	Adjusted P Value
N2 vs. GFP::WAGO-4	No	ns	0.975
N2 vs. 3xFG	Yes	****	<0,0001
N2 vs. MTS::GFP::WAGO-4	Yes	***	0.0001
N2 vs. PH::GFP::WAGO-4	Yes	****	<0,0001
N2 vs. WAGO-4 KO	Yes	****	<0,0001
N2 vs. WAGO-4(Y611E)	Yes	****	<0,0001
GFP::WAGO-4 vs. 3xFG	Yes	****	<0,0001
GFP::WAGO-4 vs. MTS::GFP::WAGO-4	Yes	***	0.0007
GFP::WAGO-4 vs. PH::GFP::WAGO-4	Yes	***	0.0002
GFP::WAGO-4 vs. WAGO-4 KO	Yes	***	0.0004
GFP::WAGO-4 vs. WAGO-4(Y611E)	Yes	***	0.0005
3xFG vs. MTS::GFP::WAGO-4	Yes	**	0.0014
3xFG vs. PH::GFP::WAGO-4	Yes	**	0.0065
3xFG vs. WAGO-4 KO	Yes	**	0.0028
3xFG vs. WAGO-4(Y611E)	Yes	**	0.0019
MTS::GFP::WAGO-4 vs. PH::GFP::WAGO-4	No	ns	0.9923
MTS::GFP::WAGO-4 vs. WAGO-4 KO	No	ns	>0,9999
MTS::GFP::WAGO-4 vs. WAGO-4(Y611E)	No	ns	>0,9999
PH::GFP::WAGO-4 vs. WAGO-4 KO	No	ns	0.9997
PH::GFP::WAGO-4 vs. WAGO-4(Y611E)	No	ns	0.9979
WAGO-4 KO vs. WAGO-4(Y611E)	No	ns	>0,9999
Unfertilized Oocytes only
Tukey's multiple comparisons test	Below threshold?	Summary	Adjusted P Value
N2 vs. GFP::WAGO-4	No	ns	0.9995
N2 vs. 3xFG	Yes	**	0.0016
N2 vs. MTS::GFP::WAGO-4	No	ns	0.0996
N2 vs. PH::GFP::WAGO-4	No	ns	0.2934
N2 vs. WAGO-4 KO	No	ns	0.2401
N2 vs. WAGO-4(Y611E)	Yes	*	0.0221
GFP::WAGO-4 vs. 3xFG	Yes	**	0.0043
GFP::WAGO-4 vs. MTS::GFP::WAGO-4	No	ns	0.2123
GFP::WAGO-4 vs. PH::GFP::WAGO-4	No	ns	0.5169
GFP::WAGO-4 vs. WAGO-4 KO	No	ns	0.4429
GFP::WAGO-4 vs. WAGO-4(Y611E)	No	ns	0.0535
3xFG vs. MTS::GFP::WAGO-4	No	ns	0.5155
3xFG vs. PH::GFP::WAGO-4	No	ns	0.2114
3xFG vs. WAGO-4 KO	No	ns	0.2602
3xFG vs. WAGO-4(Y611E)	No	ns	0.9048
MTS::GFP::WAGO-4 vs. PH::GFP::WAGO-4	No	ns	0.9955
MTS::GFP::WAGO-4 vs. WAGO-4 KO	No	ns	0.9987
MTS::GFP::WAGO-4 vs. WAGO-4(Y611E)	No	ns	0.9892
PH::GFP::WAGO-4 vs. WAGO-4 KO	No	ns	>0,9999
PH::GFP::WAGO-4 vs. WAGO-4(Y611E)	No	ns	0.824
WAGO-4 KO vs. WAGO-4(Y611E)	No	ns	0.8796

## Sheet: Fig EV1B
Individual p values from Kruskal–Wallis test in Fig. EV1B
Dunn's multiple comparisons test	Significant?	Summary	Adjusted P Value
N2 vs. 1xFG	No	ns	>0,9999
N2 vs. 2xFG	No	ns	>0,9999
N2 vs. 3xFG	No	ns	0.8444
1xFG vs. 2xFG	No	ns	>0,9999
1xFG vs. 3xFG	No	ns	>0,9999
2xFG vs. 3xFG	No	ns	>0,9999

## Sheet: Fig EV1C
Individual p values from Kruskal–Wallis test in Fig. EV1C
Dunn's multiple comparisons test	Significant?	Summary	Adjusted P Value
N2 vs. 1xFG	No	ns	>0,9999
N2 vs. 2xFG	Yes	****	<0,0001
N2 vs. 3xFG	Yes	***	0.0001
1xFG vs. 2xFG	Yes	***	0.0005
1xFG vs. 3xFG	Yes	**	0.0075
2xFG vs. 3xFG	No	ns	>0,9999

## Sheet: Fig EV1D
Individual p values from Kruskal–Wallis test in Fig. EV1D
Dunn's multiple comparisons test	Significant?	Summary	Adjusted P Value
N2 vs. 1xFG	No	ns	>0,9999
N2 vs. 2xFG	Yes	**	0.0016
N2 vs. 3xFG	Yes	****	<0,0001
1xFG vs. 2xFG	Yes	**	0.0072
1xFG vs. 3xFG	Yes	***	0.0002
2xFG vs. 3xFG	No	ns	>0,9999

## Sheet: Fig EV1E
Individual p values from Kruskal–Wallis test in Fig. EV1E
Dunn's multiple comparisons test	Significant?	Summary	Adjusted P Value
N2 vs. glh-1	No	ns	>0,9999
N2 vs. glh-2	No	ns	>0,9999
N2 vs. glh-4	No	ns	>0,9999
N2 vs. glh-1 glh-4	Yes	***	0.0005
glh-1 vs. glh-2	No	ns	0.8148
glh-1 vs. glh-4	No	ns	>0,9999
glh-1 vs. glh-1 glh-4	Yes	***	0.001
glh-2 vs. glh-4	No	ns	0.2415
glh-2 vs. glh-1 glh-4	Yes	****	<0,0001
glh-4 vs. glh-1 glh-4	Yes	**	0.007

## Sheet: Fig EV1G
Individual p values from Kruskal–Wallis test in Fig. EV1G
Dunn's multiple comparisons test	Significant?	Summary	Adjusted P Value
N2 vs. 1xFG	No	ns	>0,9999
N2 vs. 2xFG	Yes	****	<0,0001
N2 vs. 3xFG	Yes	**	0.0033
N2 vs. 4xFG	Yes	**	0.0036
1xFG vs. 2xFG	Yes	****	<0,0001
1xFG vs. 3xFG	Yes	**	0.002
1xFG vs. 4xFG	Yes	**	0.0022
2xFG vs. 3xFG	No	ns	>0,9999
2xFG vs. 4xFG	No	ns	>0,9999
3xFG vs. 4xFG	No	ns	>0,9999

[truncated: 7 more sheets: Fig EV1J, Fig EV1K, Fig EV1L, Fig EV3D, Fig EV3E, Fig EV3F, Fig EV3G]
