# Supplementary material for: Germ granule localization of nematode Argonaute WAGO-4 ensures fidelity in small RNA loading
Source: EMBO J. 2025 Oct 22;44(23):7211–41. doi: 10.1038/s44318-025-00606-x (PMC12669755; doi:10.1038/s44318-025-00606-x)
Supplement: Supplementary file 8 — Source data Fig. 1 [file 44318_2025_606_MOESM8_ESM.zip]

Archive with 9 entries (6 files):
- Figure 1/
- Figure 1/.DS_Store
- __MACOSX/Figure 1/._.DS_Store
- Figure 1/1B/
- Figure 1/1D/
- Figure 1/1B/1B Fecundity test 26deg.xlsx
- __MACOSX/Figure 1/1B/._1B Fecundity test 26deg.xlsx
- Figure 1/1D/1D Unfertilized Oocytes Quantification 26deg.xlsx
- __MACOSX/Figure 1/1D/._1D Unfertilized Oocytes Quantification 26deg.xlsx
