# Supplementary material for: Germ granule localization of nematode Argonaute WAGO-4 ensures fidelity in small RNA loading
Source: EMBO J. 2025 Oct 22;44(23):7211–41. doi: 10.1038/s44318-025-00606-x (PMC12669755; doi:10.1038/s44318-025-00606-x)
Supplement: Supplementary file 8 — Source data Fig. 1 [file 44318_2025_606_MOESM8_ESM.zip › Figure 1/1B/1B Fecundity test 26deg.xlsx]

## Sheet: Sheet1
Number of progeny per animal/Genotype	N2	1xFG	2xFG	3xFG
	26	13	1	17
	23	0	1	2
	34	48	1	16
	35	66	0	9
	13	53	0	20
	61	33	21	0
	61	55	8	20
	36	28	1	11
	15	19	2	0
	38	10	1	12
	21	19	0	7
	36	38	5	11
	70	27	1	0
	0	51	11	4
	25	51	0	13
	40	54	0	9
	60	60	18	3
	34	72		14
