# Supplementary material for: Germ granule localization of nematode Argonaute WAGO-4 ensures fidelity in small RNA loading
Source: EMBO J. 2025 Oct 22;44(23):7211–41. doi: 10.1038/s44318-025-00606-x (PMC12669755; doi:10.1038/s44318-025-00606-x)
Supplement: Supplementary file 8 — Source data Fig. 1 [file 44318_2025_606_MOESM8_ESM.zip › Figure 1/1D/1D Unfertilized Oocytes Quantification 26deg.xlsx]

## Sheet: Sheet1
Experiment 1
Number of animals per categoy/Genotype	N2	1xFG	2xFG	3xFG
Embryos	46	38	17	11
Embrios and Unfertilized Oocytes	3	10	25	32
Unfertilized Oocytes	1	2	7	6
total	50	50	49	49
Experiment 2
Number of animals per categoy/Genotype	N2	1xFG	2xFG	3xFG
Embryos	45	40	18	9
Embrios and Unfertilized Oocytes	5	8	20	36
Unfertilized Oocytes	0	2	7	5
total	50	50	45	50
Experiment 3
Number of animals per categoy/Genotype	N2	1xFG	2xFG	3xFG
Embryos	46	37	17	10
Embrios and Unfertilized Oocytes	3	13	27	30
Unfertilized Oocytes	1	0	6	10
total	50	50	50	50
%	N2			1xFG			2xFG			3xFG
Experiment/Category	1	2	3	1	2	3	1	2	3	1	2	3
Embryos	92	90	92	76	80	74	34.69	40	34	22.45	18	20
Embrios and Unfertilized Oocytes	6	10	6	20	16	26	51.02	44.44	54	65.31	72	60
Unfertilized Oocytes	2	0	2	4	4	0	14.29	15.56	12	12.24	10	20
