# Supplementary material for: Germ granule localization of nematode Argonaute WAGO-4 ensures fidelity in small RNA loading
Source: EMBO J. 2025 Oct 22;44(23):7211–41. doi: 10.1038/s44318-025-00606-x (PMC12669755; doi:10.1038/s44318-025-00606-x)
Supplement: Supplementary file 9 — Source data Fig. 3 [file 44318_2025_606_MOESM9_ESM.zip]

Archive with 12 entries (8 files):
- Figure 3/
- Figure 3/.DS_Store
- __MACOSX/Figure 3/._.DS_Store
- Figure 3/3H/
- Figure 3/3G/
- Figure 3/3I/
- Figure 3/3H/3H Unfertilized Oocytes Quantification 26deg.xlsx
- __MACOSX/Figure 3/3H/._3H Unfertilized Oocytes Quantification 26deg.xlsx
- Figure 3/3G/3G Fecundity test 26deg.xlsx
- __MACOSX/Figure 3/3G/._3G Fecundity test 26deg.xlsx
- Figure 3/3I/Fig 3I Mrt assay.xlsx
- __MACOSX/Figure 3/3I/._Fig 3I Mrt assay.xlsx
