# Supplementary material for: Germ granule localization of nematode Argonaute WAGO-4 ensures fidelity in small RNA loading
Source: EMBO J. 2025 Oct 22;44(23):7211–41. doi: 10.1038/s44318-025-00606-x (PMC12669755; doi:10.1038/s44318-025-00606-x)
Supplement: Supplementary file 9 — Source data Fig. 3 [file 44318_2025_606_MOESM9_ESM.zip › Figure 3/3H/3H Unfertilized Oocytes Quantification 26deg.xlsx]

## Sheet: Sheet1
Number of worms/category
Experiment 1	N2	GFP::WAGO-4	3xFG	MTS::GFP::WAGO-4	PH::GFP::WAGO-4	WAGO-4 KO	WAGO-4(Y611E)
Embryos	52	50	8	28	19	20	17
Embrios and Unfertilized Oocytes	9	10	38	15	25	24	22
Unfertilized Oocytes	0	1	7	11	4	6	8
total	61	61	53	54	48	50	47
Experiment 2	N2	GFP::WAGO-4	3xFG	MTS::GFP::WAGO-4	PH::GFP::WAGO-4	WAGO-4 KO	WAGO-4(Y611E)
Embryos	51	45	11	19	33	30	27
Embrios and Unfertilized Oocytes	3	8	37	29	22	26	22
Unfertilized Oocytes	1	2	8	4	8	5	9
total	55	55	56	52	63	61	58
Experiment 3	N2	GFP::WAGO-4	3xFG	MTS::GFP::WAGO-4	PH::GFP::WAGO-4	WAGO-4 KO	WAGO-4(Y611E)
Embryos	46	35	13	27	19	22	25
Embrios and Unfertilized Oocytes	5	7	36	23	22	20	19
Unfertilized Oocytes	0	0	14	0	1	3	5
total	51	42	63	50	42	45	49
Experiment 4	N2	GFP::WAGO-4	3xFG	MTS::GFP::WAGO-4	PH::GFP::WAGO-4	WAGO-4 KO	WAGO-4(Y611E)
Embryos	38	46	12	30	28	30	27
Embrios and Unfertilized Oocytes	5	6	39	18	19	17	22
Unfertilized Oocytes	0	1	8	6	4	3	3
total	43	53	59	54	51	50	52
%	N2				GFP::WAGO-4				3xFG				MTS::GFP::WAGO-4				PH::GFP::WAGO-4				WAGO-4 KO				WAGO-4(Y611E)
Experiment/Category	1	2	3	4	1	2	3	4	1	2	3	4	1	2	3	4	1	2	3	4	1	2	3	4	1	2	3	4
Embryos	85.25	92.73	90.2	88.37	81.97	81.82	83.33	86.79	15.09	19.64	20.63	20.34	51.85	36.54	54	55.56	39.58	52.38	45.24	54.9	40	49.18	48.89	60	36.17	46.55	51.02	51.92
Embrios and Unfertilized Oocytes	14.75	5.45	9.8	11.63	16.39	14.55	16.67	11.32	71.7	66.07	57.14	66.1	27.78	55.77	46	33.33	52.08	34.92	52.38	37.25	48	42.62	44.44	34	46.81	37.93	38.78	42.31
Unfertilized Oocytes	0	1.82	0	0	1.64	3.64	0	1.89	13.21	14.29	22.22	13.56	20.37	7.69	0	11.11	8.33	12.7	2.38	7.84	12	8.2	6.67	6	17.02	15.52	10.2	5.77
