# Supplementary material for: Germ granule localization of nematode Argonaute WAGO-4 ensures fidelity in small RNA loading
Source: EMBO J. 2025 Oct 22;44(23):7211–41. doi: 10.1038/s44318-025-00606-x (PMC12669755; doi:10.1038/s44318-025-00606-x)
Supplement: Supplementary file 9 — Source data Fig. 3 [file 44318_2025_606_MOESM9_ESM.zip › Figure 3/3G/3G Fecundity test 26deg.xlsx]

## Sheet: Sheet1
Number of progeny per animal/Genotype	N2	GFP::WAGO-4	3xFG	MTS::GFP::WAGO-4	PH::GFP::WAGO-4	WAGO-4 KO	WAGO-4(Y611E)
	14	83	13	0	0	7	3
	74	35	20	0	5	0	12
	52	78	6	0	10	6	34
	35	25	2	25	7	28	37
	31	60	34	0	35	0	13
	27	26	0	0	1	0	0
	60	52	23	1	46	27	10
	60	22	33	26	27	0	0
	66	35	54	9	59	4	16
	21	9	31	49	0	8	56
	34	35	4	34	0	50	0
	51	0	5	54	58	1	0
	85	37	37	45	0	13	17
	34	29	0	0	11	0	18
	93	55	21	40	36	89	30
	37	17	0	35	0	4	7
	19	20	11	2	11	2	57
	70		0	27	25	19	5
			13		79	85	0
