# Supplementary material for: Germ granule localization of nematode Argonaute WAGO-4 ensures fidelity in small RNA loading
Source: EMBO J. 2025 Oct 22;44(23):7211–41. doi: 10.1038/s44318-025-00606-x (PMC12669755; doi:10.1038/s44318-025-00606-x)
Supplement: Supplementary file 9 — Source data Fig. 3 [file 44318_2025_606_MOESM9_ESM.zip › Figure 3/3I/Fig 3I Mrt assay.xlsx]

## Sheet: Sheet1
Generation/Number of plates with ≥5 progeny	N2	3xFG	MTS-WAGO-4	WAGO-4 KO
1	5	5	5	5
2	5	5	5	5
3	5	5	4	5
4	5	4	3	5
5	5	3	2	3
6	5	1	1	2
7	5	1	0	1
8	5	0	0	0
