# Supplementary material for: Germ granule localization of nematode Argonaute WAGO-4 ensures fidelity in small RNA loading
Source: EMBO J. 2025 Oct 22;44(23):7211–41. doi: 10.1038/s44318-025-00606-x (PMC12669755; doi:10.1038/s44318-025-00606-x)
Supplement: Supplementary file 10 — Source data Fig. 5 [file 44318_2025_606_MOESM10_ESM.zip]

Archive with 6 entries (4 files):
- Figure 5/
- Figure 5/5A/
- Figure 5/.DS_Store
- __MACOSX/Figure 5/._.DS_Store
- Figure 5/5A/Fig 5A_B_C_Lists of genes.xlsx
- __MACOSX/Figure 5/5A/._Fig 5A_B_C_Lists of genes.xlsx
