# Supplementary material for: Germ granule localization of nematode Argonaute WAGO-4 ensures fidelity in small RNA loading
Source: EMBO J. 2025 Oct 22;44(23):7211–41. doi: 10.1038/s44318-025-00606-x (PMC12669755; doi:10.1038/s44318-025-00606-x)
Supplement: Supplementary file 10 — Source data Fig. 5 [file 44318_2025_606_MOESM10_ESM.zip › Figure 5/5A/Fig 5A_B_C_Lists of genes.xlsx]

## Sheet: Sheet1
WAGO-4 targets WT	WAGO-4 targets 3xFG	WT specific	3xFG specific	WT and 3xFG shared	Decreased sRNA association in 3xFG	Increased sRNA association in 3xFG	WAGO-4 specific (Seroussi et al)	WAGO-4 and CSR-1 shared (Seroussi et al)	WT WAGO-4 targets not shared with CSR-1
(ACA)n	(ACA)n	(ACAGCA)n	(CTCCAC)n	(ACA)n	WBGene00020754	WBGene00011111	(ACA)n	(ATTT)n	(ACA)n
(ACAGCA)n	(ACATCA)n	(CAACAA)n	(CTGAAT)n	(ACATCA)n	WBGene00018229	WBGene00021049	(ACATCA)n	(CAGTCG)n	(ACAGCA)n
(ACATCA)n	(AGCTCC)n	(GATGAA)n	(GCAACA)n	(AGCTCC)n	WBGene00009769	WBGene00001919	(ACATGG)n	(GATGAA)n	(ACATCA)n
(AGCTCC)n	(ATC)n	(TCAT)n	(TTCTTC)n	(ATC)n	WBGene00011965	WBGene00001929	(AGCTCC)n	(TCAT)n	(AGCTCC)n
(ATC)n	(CAG)n	(TCATCG)n	CeRep1A	(CAG)n	WBGene00015451	WBGene00015190	(ATC)n	(TCGTGA)n	(ATC)n
(CAACAA)n	(CAGATC)n	CELE4	LTRCER1	(CAGATC)n	WBGene00011860	WBGene00021628	(CAG)n	(TTTTTG)n	(CAACAA)n
(CAG)n	(CAGCAG)n	CeRep5	WBGene00000793	(CAGCAG)n	WBGene00044608	WBGene00009937	(CAGCAG)n	CELE4	(CAG)n
(CAGATC)n	(CAGTCG)n	HelitronY1A_CE	WBGene00001169	(CAGTCG)n	WBGene00018016	WBGene00018950	(CAT)n	GFP	(CAGATC)n
(CAGCAG)n	(CAT)n	PALTTTAAA1	WBGene00001196	(CAT)n	WBGene00000937	WBGene00019719	(CCA)n	HelitronY1_CE	(CAGCAG)n
(CAGTCG)n	(CCA)n	PALTTTAAA2	WBGene00001329	(CCA)n	WBGene00001606	WBGene00015515	(CTTTCT)n	LTRCER1	(CAT)n
(CAT)n	(CCAGCT)n	WBGene00000001	WBGene00001744	(CCAGCT)n	WBGene00004879	WBGene00004781	(GCA)n	PALTTTAAA2	(CCA)n
(CCA)n	(CTCCAC)n	WBGene00000019	WBGene00001886	(CTTTCT)n	WBGene00021391	WBGene00016145	(GCAACA)n	RC35	(CCAGCT)n
(CCAGCT)n	(CTGAAT)n	WBGene00000056	WBGene00001903	(GCA)n	WBGene00016121	WBGene00016381	(TATTC)n	WBGene00000001	(CTTTCT)n
(CTTTCT)n	(CTTTCT)n	WBGene00000065	WBGene00001908	(TC)n	WBGene00009204	WBGene00001971	(TC)n	WBGene00000010	(GCA)n
(GATGAA)n	(GCA)n	WBGene00000073	WBGene00001917	(TCA)n	WBGene00017239	WBGene00020821	(TCA)n	WBGene00000041	(TC)n
(GCA)n	(GCAACA)n	WBGene00000106	WBGene00002180	(TCTTTCC)n	WBGene00008120	WBGene00001937	(TCTTAT)n	WBGene00000064	(TCA)n
(TC)n	(TC)n	WBGene00000151	WBGene00002368	(TTCGTC)n	WBGene00016170	WBGene00012497	(TCTTTCC)n	WBGene00000065	(TCATCG)n
(TCA)n	(TCA)n	WBGene00000186	WBGene00003153	(TTCTCT)n	WBGene00009919	WBGene00001946	(TCTTTTT)n	WBGene00000073	(TCTTTCC)n
(TCAT)n	(TCTTTCC)n	WBGene00000196	WBGene00003154	(TTCTTG)n	WBGene00011761	WBGene00004268	(TTCTCT)n	WBGene00000090	(TTCGTC)n
(TCATCG)n	(TTCGTC)n	WBGene00000222	WBGene00003826	(TTTCCA)n	WBGene00004486	WBGene00012768	(TTTCCA)n	WBGene00000094	(TTCTCT)n
(TCTTTCC)n	(TTCTCT)n	WBGene00000225	WBGene00004927	HelitronY1_CE	WBGene00004278	WBGene00017088	Helitron1_CE	WBGene00000097	(TTTCCA)n
(TTCGTC)n	(TTCTTC)n	WBGene00000248	WBGene00006331	WBGene00000010	WBGene00004384	WBGene00012483	HelitronY1A_CE	WBGene00000098	CeRep5
(TTCTCT)n	(TTCTTG)n	WBGene00000249	WBGene00006472	WBGene00000041	WBGene00008165	WBGene00015168	WBGene00000019	WBGene00000099	HelitronY1A_CE
(TTCTTG)n	(TTTCCA)n	WBGene00000266	WBGene00006546	WBGene00000064	WBGene00007176	WBGene00016961	WBGene00000056	WBGene00000101	PALTTTAAA1
(TTTCCA)n	CeRep1A	WBGene00000269	WBGene00006823	WBGene00000090	WBGene00019892	WBGene00044324	WBGene00000080	WBGene00000102	WBGene00000019
CELE4	HelitronY1_CE	WBGene00000270	WBGene00007015	WBGene00000094	WBGene00001496	WBGene00011334	WBGene00000112	WBGene00000107	WBGene00000056
CeRep5	LTRCER1	WBGene00000368	WBGene00007043	WBGene00000097	WBGene00018909	WBGene00016746	WBGene00000113	WBGene00000109	WBGene00000147
HelitronY1A_CE	WBGene00000010	WBGene00000397	WBGene00007185	WBGene00000098	WBGene00002028	WBGene00000405	WBGene00000120	WBGene00000110	WBGene00000186
HelitronY1_CE	WBGene00000041	WBGene00000407	WBGene00007556	WBGene00000099	WBGene00000812	WBGene00006706	WBGene00000121	WBGene00000114	WBGene00000196
PALTTTAAA1	WBGene00000064	WBGene00000472	WBGene00007609	WBGene00000101	WBGene00018897	WBGene00009122	WBGene00000147	WBGene00000115	WBGene00000200
PALTTTAAA2	WBGene00000090	WBGene00000475	WBGene00007718	WBGene00000102	WBGene00007979	WBGene00008174	WBGene00000186	WBGene00000117	WBGene00000225
WBGene00000001	WBGene00000094	WBGene00000512	WBGene00007788	WBGene00000107	WBGene00015350	WBGene00001922	WBGene00000196	WBGene00000122	WBGene00000254
WBGene00000010	WBGene00000097	WBGene00000530	WBGene00007997	WBGene00000109	WBGene00007711	WBGene00013253	WBGene00000200	WBGene00000123	WBGene00000266
WBGene00000019	WBGene00000098	WBGene00000536	WBGene00008132	WBGene00000110	WBGene00020169	WBGene00003161	WBGene00000224	WBGene00000142	WBGene00000269
WBGene00000041	WBGene00000099	WBGene00000543	WBGene00008681	WBGene00000114	WBGene00004342	WBGene00013217	WBGene00000254	WBGene00000143	WBGene00000270
WBGene00000056	WBGene00000101	WBGene00000547	WBGene00008973	WBGene00000115	WBGene00004091	WBGene00002059	WBGene00000266	WBGene00000144	WBGene00000368
WBGene00000064	WBGene00000102	WBGene00000762	WBGene00009013	WBGene00000117	WBGene00015404	WBGene00004702	WBGene00000269	WBGene00000145	WBGene00000375
WBGene00000065	WBGene00000107	WBGene00000770	WBGene00009126	WBGene00000122	WBGene00017996	WBGene00013689	WBGene00000270	WBGene00000146	WBGene00000383
WBGene00000073	WBGene00000109	WBGene00000787	WBGene00009219	WBGene00000123	WBGene00009650	WBGene00006918	WBGene00000368	WBGene00000148	WBGene00000397
WBGene00000090	WBGene00000110	WBGene00000800	WBGene00009306	WBGene00000142	WBGene00013225	WBGene00021191	WBGene00000374	WBGene00000151	WBGene00000407
WBGene00000094	WBGene00000114	WBGene00000887	WBGene00009583	WBGene00000143	WBGene00015554	WBGene00008281	WBGene00000383	WBGene00000155	WBGene00000409
WBGene00000097	WBGene00000115	WBGene00000890	WBGene00010339	WBGene00000144	WBGene00004361	WBGene00017166	WBGene00000397	WBGene00000156	WBGene00000500
WBGene00000098	WBGene00000117	WBGene00000898	WBGene00010671	WBGene00000145	WBGene00022697	WBGene00007696	WBGene00000407	WBGene00000158	WBGene00000540
WBGene00000099	WBGene00000122	WBGene00000911	WBGene00010786	WBGene00000146	WBGene00005011	WBGene00013727	WBGene00000409	WBGene00000159	WBGene00000543
WBGene00000101	WBGene00000123	WBGene00000973	WBGene00011589	WBGene00000147	WBGene00010731	WBGene00020447	WBGene00000500	WBGene00000160	WBGene00000762
WBGene00000102	WBGene00000142	WBGene00000974	WBGene00011600	WBGene00000148	WBGene00017355	WBGene00004015	WBGene00000534	WBGene00000162	WBGene00000770
WBGene00000106	WBGene00000143	WBGene00000975	WBGene00011608	WBGene00000155	WBGene00017372	WBGene00001933	WBGene00000540	WBGene00000165	WBGene00000787
WBGene00000107	WBGene00000144	WBGene00001005	WBGene00011680	WBGene00000156	WBGene00011271	WBGene00001935	WBGene00000543	WBGene00000168	WBGene00000812
WBGene00000109	WBGene00000145	WBGene00001039	WBGene00011775	WBGene00000158	WBGene00014112	WBGene00007504	WBGene00000762	WBGene00000181	WBGene00000890
WBGene00000110	WBGene00000146	WBGene00001044	WBGene00011827	WBGene00000159	WBGene00019004	WBGene00000231	WBGene00000770	WBGene00000182	WBGene00000898
WBGene00000114	WBGene00000147	WBGene00001048	WBGene00012112	WBGene00000160	WBGene00002185	WBGene00022734	WBGene00000787	WBGene00000183	WBGene00000912
WBGene00000115	WBGene00000148	WBGene00001050	WBGene00012455	WBGene00000162	WBGene00013893	WBGene00007092	WBGene00000793	WBGene00000184	WBGene00000937
WBGene00000117	WBGene00000155	WBGene00001095	WBGene00012647	WBGene00000165	WBGene00016495	WBGene00008362	WBGene00000812	WBGene00000187	WBGene00000938
WBGene00000122	WBGene00000156	WBGene00001112	WBGene00012701	WBGene00000168	WBGene00010810	WBGene00003804	WBGene00000890	WBGene00000192	WBGene00000973
WBGene00000123	WBGene00000158	WBGene00001118	WBGene00013248	WBGene00000181	WBGene00010459	WBGene00019807	WBGene00000898	WBGene00000197	WBGene00000974
WBGene00000142	WBGene00000159	WBGene00001130	WBGene00013695	WBGene00000182	WBGene00011308	WBGene00016947	WBGene00000937	WBGene00000198	WBGene00001050
WBGene00000143	WBGene00000160	WBGene00001153	WBGene00014017	WBGene00000183	WBGene00020038	WBGene00021644	WBGene00000938	WBGene00000199	WBGene00001112
WBGene00000144	WBGene00000162	WBGene00001179	WBGene00014025	WBGene00000184	WBGene00020721	WBGene00022678	WBGene00000973	WBGene00000201	WBGene00001118
WBGene00000145	WBGene00000165	WBGene00001334	WBGene00014629	WBGene00000187	WBGene00007705	WBGene00002032	WBGene00000974	WBGene00000202	WBGene00001153
WBGene00000146	WBGene00000168	WBGene00001371	WBGene00015386	WBGene00000192	WBGene00021544	WBGene00006648	WBGene00000982	WBGene00000203	WBGene00001179
WBGene00000147	WBGene00000181	WBGene00001426	WBGene00015555	WBGene00000197	WBGene00003584	WBGene00012167	WBGene00001045	WBGene00000204	WBGene00001215
WBGene00000148	WBGene00000182	WBGene00001431	WBGene00015635	WBGene00000198	WBGene00003396	WBGene00011819	WBGene00001050	WBGene00000205	WBGene00001236
WBGene00000151	WBGene00000183	WBGene00001470	WBGene00016226	WBGene00000199	WBGene00019381	WBGene00018270	WBGene00001112	WBGene00000206	WBGene00001371
WBGene00000155	WBGene00000184	WBGene00001485	WBGene00016263	WBGene00000200	WBGene00015425	WBGene00004101	WBGene00001118	WBGene00000208	WBGene00001406
WBGene00000156	WBGene00000187	WBGene00001565	WBGene00016754	WBGene00000201	WBGene00007606	WBGene00000896	WBGene00001119	WBGene00000209	WBGene00001426
WBGene00000158	WBGene00000192	WBGene00001613	WBGene00016993	WBGene00000202	WBGene00015326	WBGene00013250	WBGene00001153	WBGene00000223	WBGene00001481
WBGene00000159	WBGene00000197	WBGene00001628	WBGene00017186	WBGene00000203	WBGene00006738	WBGene00022453	WBGene00001179	WBGene00000226	WBGene00001496
WBGene00000160	WBGene00000198	WBGene00001647	WBGene00017583	WBGene00000204	WBGene00012298	WBGene00001599	WBGene00001215	WBGene00000227	WBGene00001606
WBGene00000162	WBGene00000199	WBGene00001651	WBGene00017797	WBGene00000205	WBGene00022054	WBGene00003083	WBGene00001236	WBGene00000229	WBGene00001613
WBGene00000165	WBGene00000200	WBGene00001662	WBGene00017899	WBGene00000206	WBGene00004480	WBGene00010263	WBGene00001244	WBGene00000230	WBGene00001628
WBGene00000168	WBGene00000201	WBGene00001663	WBGene00018934	WBGene00000208	WBGene00302991	WBGene00001936	WBGene00001371	WBGene00000231	WBGene00001663
WBGene00000181	WBGene00000202	WBGene00001875	WBGene00019535	WBGene00000209	WBGene00011144	WBGene00001309	WBGene00001406	WBGene00000235	WBGene00001816
WBGene00000182	WBGene00000203	WBGene00001916	WBGene00020301	WBGene00000223	WBGene00022717	WBGene00001049	WBGene00001426	WBGene00000236	WBGene00001853
WBGene00000183	WBGene00000204	WBGene00001920	WBGene00020374	WBGene00000226	WBGene00011813	WBGene00009563	WBGene00001481	WBGene00000247	WBGene00001884
WBGene00000184	WBGene00000205	WBGene00001930	WBGene00020507	WBGene00000227	WBGene00012117	WBGene00010807	WBGene00001496	WBGene00000248	WBGene00001885
WBGene00000186	WBGene00000206	WBGene00001938	WBGene00020635	WBGene00000229	WBGene00016965	WBGene00019947	WBGene00001543	WBGene00000249	WBGene00001888
WBGene00000187	WBGene00000208	WBGene00001963	WBGene00021107	WBGene00000230	WBGene00013202	WBGene00011281	WBGene00001548	WBGene00000250	WBGene00001889
WBGene00000192	WBGene00000209	WBGene00002048	WBGene00021346	WBGene00000231	WBGene00011739	WBGene00003218	WBGene00001606	WBGene00000257	WBGene00001900
WBGene00000196	WBGene00000223	WBGene00002064	WBGene00021589	WBGene00000235	WBGene00004432	WBGene00019943	WBGene00001613	WBGene00000259	WBGene00001916
WBGene00000197	WBGene00000226	WBGene00002135	WBGene00021662	WBGene00000236	WBGene00011489	WBGene00014209	WBGene00001628	WBGene00000263	WBGene00001918
WBGene00000198	WBGene00000227	WBGene00002182	WBGene00021853	WBGene00000247	WBGene00004428	WBGene00007579	WBGene00001636	WBGene00000264	WBGene00001919
WBGene00000199	WBGene00000229	WBGene00002183	WBGene00021884	WBGene00000250	WBGene00016062	WBGene00000765	WBGene00001639	WBGene00000265	WBGene00001922
WBGene00000200	WBGene00000230	WBGene00002198	WBGene00021959	WBGene00000254	WBGene00010809	WBGene00018090	WBGene00001663	WBGene00000271	WBGene00001929
WBGene00000201	WBGene00000231	WBGene00002223	WBGene00022200	WBGene00000257	WBGene00004117	WBGene00001855	WBGene00001704	WBGene00000274	WBGene00001931
WBGene00000202	WBGene00000235	WBGene00002241	WBGene00022450	WBGene00000259	WBGene00021766	WBGene00021536	WBGene00001744	WBGene00000275	WBGene00001934
WBGene00000203	WBGene00000236	WBGene00002264	WBGene00022835	WBGene00000263	WBGene00303009	WBGene00001885	WBGene00001816	WBGene00000276	WBGene00001935
WBGene00000204	WBGene00000247	WBGene00003021	WBGene00023067	WBGene00000264	WBGene00008648	WBGene00001889	WBGene00001819	WBGene00000292	WBGene00001963
WBGene00000205	WBGene00000250	WBGene00003025	WBGene00023068	WBGene00000265	WBGene00004954	WBGene00001918	WBGene00001836	WBGene00000293	WBGene00001985
WBGene00000206	WBGene00000254	WBGene00003035	WBGene00044249	WBGene00000271	WBGene00008136	WBGene00017169	WBGene00001853	WBGene00000366	WBGene00002003
WBGene00000208	WBGene00000257	WBGene00003038	WBGene00044762	WBGene00000274	WBGene00003066	WBGene00013674	WBGene00001884	WBGene00000369	WBGene00002004
WBGene00000209	WBGene00000259	WBGene00003045	WBGene00044940	WBGene00000275	WBGene00013732	WBGene00002335	WBGene00001885	WBGene00000371	WBGene00002028
WBGene00000222	WBGene00000263	WBGene00003059	WBGene00172012	WBGene00000276	WBGene00022174	WBGene00015557	WBGene00001888	WBGene00000376	WBGene00002042
WBGene00000223	WBGene00000264	WBGene00003061	WBGene00194836	WBGene00000292	WBGene00009172	WBGene00022244	WBGene00001889	WBGene00000377	WBGene00002048
WBGene00000225	WBGene00000265	WBGene00003062	WBGene00196396	WBGene00000293	WBGene00022532	WBGene00010730	WBGene00001900	WBGene00000378	WBGene00002080
WBGene00000226	WBGene00000271	WBGene00003089	WBGene00199311	WBGene00000366	WBGene00008415	WBGene00007637	WBGene00001911	WBGene00000379	WBGene00002135
WBGene00000227	WBGene00000274	WBGene00003142	WBGene00199766	WBGene00000369	WBGene00020517	WBGene00021764	WBGene00001918	WBGene00000380	WBGene00002147
WBGene00000229	WBGene00000275	WBGene00003252	WBGene00201010	WBGene00000371	WBGene00008197	WBGene00022775	WBGene00001922	WBGene00000381	WBGene00002182
WBGene00000230	WBGene00000276	WBGene00003373	WBGene00201830	WBGene00000375	WBGene00004382	WBGene00004271	WBGene00001934	WBGene00000382	WBGene00002183
WBGene00000231	WBGene00000292	WBGene00003385	WBGene00202015	WBGene00000376	WBGene00018797	WBGene00011734	WBGene00001935	WBGene00000386	WBGene00002185
WBGene00000235	WBGene00000293	WBGene00003404	WBGene00219627	WBGene00000377	WBGene00018181	WBGene00006514	WBGene00001952	WBGene00000390	WBGene00002198
WBGene00000236	WBGene00000366	WBGene00003472	WBGene00235102	WBGene00000378	WBGene00011576	WBGene00021682	WBGene00001963	WBGene00000392	WBGene00002223
WBGene00000247	WBGene00000369	WBGene00003499	WBGene00255594	WBGene00000379	WBGene00000200	WBGene00011601	WBGene00001980	WBGene00000405	WBGene00002264
WBGene00000248	WBGene00000371	WBGene00003509	cel-miR-253-3p	WBGene00000380	WBGene00007122	WBGene00000479	WBGene00001985	WBGene00000408	WBGene00002980
WBGene00000249	WBGene00000375	WBGene00003533		WBGene00000381	WBGene00000409	WBGene00000508	WBGene00002003	WBGene00000410	WBGene00003025
WBGene00000250	WBGene00000376	WBGene00003582		WBGene00000382	WBGene00009436	WBGene00004180	WBGene00002004	WBGene00000411	WBGene00003035
WBGene00000254	WBGene00000377	WBGene00003588		WBGene00000383	WBGene00003074	WBGene00002250	WBGene00002028	WBGene00000413	WBGene00003038
WBGene00000257	WBGene00000378	WBGene00003637		WBGene00000386	WBGene00077500	WBGene00022702	WBGene00002042	WBGene00000415	WBGene00003043
WBGene00000259	WBGene00000379	WBGene00003735		WBGene00000390	WBGene00020475	WBGene00015746	WBGene00002048	WBGene00000416	WBGene00003044
WBGene00000263	WBGene00000380	WBGene00003784		WBGene00000392	WBGene00018337	WBGene00012558	WBGene00002080	WBGene00000417	WBGene00003045
WBGene00000264	WBGene00000381	WBGene00003847		WBGene00000405	WBGene00015099	WBGene00013465	WBGene00002133	WBGene00000418	WBGene00003061
WBGene00000265	WBGene00000382	WBGene00003865		WBGene00000408	WBGene00014227	WBGene00016195	WBGene00002135	WBGene00000419	WBGene00003089
WBGene00000266	WBGene00000383	WBGene00003868		WBGene00000409	WBGene00010161	WBGene00010941	WBGene00002147	WBGene00000420	WBGene00003142
WBGene00000269	WBGene00000386	WBGene00003911		WBGene00000410	WBGene00004448	WBGene00001688	WBGene00002182	WBGene00000421	WBGene00003252
WBGene00000270	WBGene00000390	WBGene00003924		WBGene00000411	WBGene00020398	WBGene00001061	WBGene00002183	WBGene00000424	WBGene00003373
WBGene00000271	WBGene00000392	WBGene00003930		WBGene00000413	WBGene00017826	WBGene00009112	WBGene00002185	WBGene00000426	WBGene00003385
WBGene00000274	WBGene00000405	WBGene00003967		WBGene00000415	WBGene00004436	WBGene00020392	WBGene00002198	WBGene00000459	WBGene00003396
WBGene00000275	WBGene00000408	WBGene00003995		WBGene00000416	WBGene00007215	WBGene00012496	WBGene00002223	WBGene00000464	WBGene00003404
WBGene00000276	WBGene00000409	WBGene00004029		WBGene00000417	WBGene00016968	WBGene00000592	WBGene00002264	WBGene00000465	WBGene00003472
WBGene00000292	WBGene00000410	WBGene00004044		WBGene00000418	WBGene00014095	WBGene00021561	WBGene00002980	WBGene00000466	WBGene00003509
WBGene00000293	WBGene00000411	WBGene00004049		WBGene00000419	WBGene00017775	WBGene00021733	WBGene00002996	WBGene00000467	WBGene00003533
WBGene00000366	WBGene00000413	WBGene00004076		WBGene00000420	WBGene00020933	WBGene00016317	WBGene00003011	WBGene00000472	WBGene00003582
WBGene00000368	WBGene00000415	WBGene00004199		WBGene00000421	WBGene00022372	WBGene00019627	WBGene00003025	WBGene00000473	WBGene00003584
WBGene00000369	WBGene00000416	WBGene00004235		WBGene00000424	WBGene00016143	WBGene00007615	WBGene00003035	WBGene00000474	WBGene00003588
WBGene00000371	WBGene00000417	WBGene00004241		WBGene00000426	WBGene00013599	WBGene00007189	WBGene00003038	WBGene00000475	WBGene00003594
WBGene00000375	WBGene00000418	WBGene00004243		WBGene00000459	WBGene00022420	WBGene00010664	WBGene00003043	WBGene00000479	WBGene00003637
WBGene00000376	WBGene00000419	WBGene00004256		WBGene00000464	WBGene00011759		WBGene00003044	WBGene00000480	WBGene00003735
WBGene00000377	WBGene00000420	WBGene00004317		WBGene00000465	WBGene00004305		WBGene00003045	WBGene00000496	WBGene00003847
WBGene00000378	WBGene00000421	WBGene00004326		WBGene00000466	WBGene00044614		WBGene00003061	WBGene00000498	WBGene00003868
WBGene00000379	WBGene00000424	WBGene00004348		WBGene00000467	WBGene00021394		WBGene00003065	WBGene00000499	WBGene00003902
WBGene00000380	WBGene00000426	WBGene00004400		WBGene00000473	WBGene00010891		WBGene00003087	WBGene00000502	WBGene00003911
WBGene00000381	WBGene00000459	WBGene00004450		WBGene00000474	WBGene00002136		WBGene00003089	WBGene00000506	WBGene00003916
WBGene00000382	WBGene00000464	WBGene00004453		WBGene00000479	WBGene00013984		WBGene00003142	WBGene00000507	WBGene00003967
WBGene00000383	WBGene00000465	WBGene00004454		WBGene00000480	WBGene00008237		WBGene00003252	WBGene00000508	WBGene00003995
WBGene00000386	WBGene00000466	WBGene00004493		WBGene00000496	WBGene00020131		WBGene00003373	WBGene00000509	WBGene00004039
WBGene00000390	WBGene00000467	WBGene00004497		WBGene00000498	WBGene00006945		WBGene00003396	WBGene00000512	WBGene00004044
WBGene00000392	WBGene00000473	WBGene00004567		WBGene00000499	WBGene00219425		WBGene00003404	WBGene00000517	WBGene00004049
WBGene00000397	WBGene00000474	WBGene00004677		WBGene00000500	WBGene00008646		WBGene00003472	WBGene00000519	WBGene00004091
WBGene00000405	WBGene00000479	WBGene00004747		WBGene00000502	WBGene00006608		WBGene00003509	WBGene00000520	WBGene00004111
WBGene00000407	WBGene00000480	WBGene00004795		WBGene00000506	WBGene00022590		WBGene00003531	WBGene00000532	WBGene00004128
WBGene00000408	WBGene00000496	WBGene00004798		WBGene00000507	WBGene00017674		WBGene00003533	WBGene00000533	WBGene00004147
WBGene00000409	WBGene00000498	WBGene00004803		WBGene00000508	WBGene00004306		WBGene00003582	WBGene00000536	WBGene00004175
WBGene00000410	WBGene00000499	WBGene00004808		WBGene00000509	WBGene00011415		WBGene00003584	WBGene00000537	WBGene00004199
WBGene00000411	WBGene00000500	WBGene00004841		WBGene00000517	WBGene00012029		WBGene00003588	WBGene00000542	WBGene00004235
WBGene00000413	WBGene00000502	WBGene00004842		WBGene00000519	WBGene00000500		WBGene00003594	WBGene00000547	WBGene00004256
WBGene00000415	WBGene00000506	WBGene00004885		WBGene00000520	WBGene00017696		WBGene00003609	WBGene00000548	WBGene00004278
WBGene00000416	WBGene00000507	WBGene00004889		WBGene00000532	WBGene00013235		WBGene00003637	WBGene00000549	WBGene00004305
WBGene00000417	WBGene00000508	WBGene00004891		WBGene00000533	WBGene00013132		WBGene00003638	WBGene00000550	WBGene00004306
WBGene00000418	WBGene00000509	WBGene00004905		WBGene00000537	WBGene00022107		WBGene00003651	WBGene00000552	WBGene00004317
WBGene00000419	WBGene00000517	WBGene00004926		WBGene00000540	WBGene00000254		WBGene00003685	WBGene00000564	WBGene00004342
WBGene00000420	WBGene00000519	WBGene00004931		WBGene00000542	WBGene00010556		WBGene00003711	WBGene00000565	WBGene00004348
WBGene00000421	WBGene00000520	WBGene00004960		WBGene00000548	WBGene00013208		WBGene00003735	WBGene00000566	WBGene00004361
WBGene00000424	WBGene00000532	WBGene00004969		WBGene00000549	WBGene00044067		WBGene00003847	WBGene00000567	WBGene00004384
WBGene00000426	WBGene00000533	WBGene00005022		WBGene00000550	WBGene00000250		WBGene00003868	WBGene00000585	WBGene00004400
WBGene00000459	WBGene00000537	WBGene00005077		WBGene00000552	WBGene00003476		WBGene00003883	WBGene00000592	WBGene00004419
WBGene00000464	WBGene00000540	WBGene00006377		WBGene00000564	WBGene00001034		WBGene00003902	WBGene00000761	WBGene00004428
WBGene00000465	WBGene00000542	WBGene00006394		WBGene00000565	WBGene00006402		WBGene00003911	WBGene00000763	WBGene00004430
WBGene00000466	WBGene00000548	WBGene00006397		WBGene00000566	WBGene00022620		WBGene00003916	WBGene00000764	WBGene00004432
WBGene00000467	WBGene00000549	WBGene00006407		WBGene00000567	WBGene00011268		WBGene00003967	WBGene00000765	WBGene00004445
WBGene00000472	WBGene00000550	WBGene00006415		WBGene00000585	WBGene00009736		WBGene00003978	WBGene00000766	WBGene00004450
WBGene00000473	WBGene00000552	WBGene00006445		WBGene00000592	WBGene00019220		WBGene00004010	WBGene00000772	WBGene00004453
WBGene00000474	WBGene00000564	WBGene00006446		WBGene00000761	WBGene00015928		WBGene00004039	WBGene00000773	WBGene00004454
WBGene00000475	WBGene00000565	WBGene00006448		WBGene00000763	WBGene00000913		WBGene00004044	WBGene00000774	WBGene00004477
WBGene00000479	WBGene00000566	WBGene00006519		WBGene00000764	WBGene00000533		WBGene00004049	WBGene00000777	WBGene00004479
WBGene00000480	WBGene00000567	WBGene00006523		WBGene00000765	WBGene00006491		WBGene00004091	WBGene00000794	WBGene00004482
WBGene00000496	WBGene00000585	WBGene00006561		WBGene00000766	WBGene00004314		WBGene00004111	WBGene00000796	WBGene00004486
WBGene00000498	WBGene00000592	WBGene00006572		WBGene00000772	WBGene00019400		WBGene00004128	WBGene00000798	WBGene00004490
WBGene00000499	WBGene00000761	WBGene00006574		WBGene00000773	WBGene00022618		WBGene00004140	WBGene00000800	WBGene00004497
WBGene00000500	WBGene00000763	WBGene00006605		WBGene00000774	WBGene00000426		WBGene00004147	WBGene00000802	WBGene00004700
WBGene00000502	WBGene00000764	WBGene00006618		WBGene00000777	WBGene00009735		WBGene00004175	WBGene00000804	WBGene00004747
WBGene00000506	WBGene00000765	WBGene00006668		WBGene00000794	WBGene00010889		WBGene00004199	WBGene00000813	WBGene00004795
WBGene00000507	WBGene00000766	WBGene00006730		WBGene00000796	WBGene00009978		WBGene00004235	WBGene00000814	WBGene00004803
WBGene00000508	WBGene00000772	WBGene00006769		WBGene00000798	WBGene00009092		WBGene00004256	WBGene00000816	WBGene00004842
WBGene00000509	WBGene00000773	WBGene00006776		WBGene00000802	WBGene00013039		WBGene00004278	WBGene00000817	WBGene00004879
WBGene00000512	WBGene00000774	WBGene00006777		WBGene00000804	WBGene00011352		WBGene00004305	WBGene00000818	WBGene00004887
WBGene00000517	WBGene00000777	WBGene00006781		WBGene00000812	WBGene00011898		WBGene00004306	WBGene00000833	WBGene00004889
WBGene00000519	WBGene00000793	WBGene00006796		WBGene00000813	WBGene00004039		WBGene00004317	WBGene00000834	WBGene00004892
WBGene00000520	WBGene00000794	WBGene00006810		WBGene00000814	WBGene00004492		WBGene00004332	WBGene00000835	WBGene00004905
WBGene00000530	WBGene00000796	WBGene00006822		WBGene00000816	WBGene00013789		WBGene00004342	WBGene00000836	WBGene00004926
WBGene00000532	WBGene00000798	WBGene00006963		WBGene00000817	WBGene00004318		WBGene00004348	WBGene00000837	WBGene00004931
WBGene00000533	WBGene00000802	WBGene00006986		WBGene00000818	WBGene00013718		WBGene00004361	WBGene00000838	WBGene00004960
WBGene00000536	WBGene00000804	WBGene00007001		WBGene00000833	WBGene00016376		WBGene00004384	WBGene00000839	WBGene00004969
WBGene00000537	WBGene00000812	WBGene00007013		WBGene00000834	WBGene00009051		WBGene00004400	WBGene00000840	WBGene00005011
WBGene00000540	WBGene00000813	WBGene00007014		WBGene00000835	WBGene00044344		WBGene00004419	WBGene00000843	WBGene00005020
WBGene00000542	WBGene00000814	WBGene00007020		WBGene00000836	WBGene00011156		WBGene00004428	WBGene00000846	WBGene00006407
WBGene00000543	WBGene00000816	WBGene00007025		WBGene00000837	WBGene00011050		WBGene00004430	WBGene00000854	WBGene00006445
WBGene00000547	WBGene00000817	WBGene00007026		WBGene00000838	WBGene00008119		WBGene00004432	WBGene00000863	WBGene00006446
WBGene00000548	WBGene00000818	WBGene00007041		WBGene00000839	WBGene00016652		WBGene00004445	WBGene00000865	WBGene00006490
WBGene00000549	WBGene00000833	WBGene00007060		WBGene00000840	WBGene00014965		WBGene00004453	WBGene00000866	WBGene00006491
WBGene00000550	WBGene00000834	WBGene00007065		WBGene00000843	WBGene00015160		WBGene00004454	WBGene00000867	WBGene00006519
WBGene00000552	WBGene00000835	WBGene00007099		WBGene00000846	WBGene00017002		WBGene00004469	WBGene00000868	WBGene00006561
WBGene00000564	WBGene00000836	WBGene00007107		WBGene00000854	WBGene00022864		WBGene00004473	WBGene00000869	WBGene00006604
WBGene00000565	WBGene00000837	WBGene00007108		WBGene00000863	WBGene00004490		WBGene00004477	WBGene00000871	WBGene00006605
WBGene00000566	WBGene00000838	WBGene00007114		WBGene00000865	WBGene00012315		WBGene00004479	WBGene00000872	WBGene00006608
WBGene00000567	WBGene00000839	WBGene00007136		WBGene00000866	WBGene00008236		WBGene00004482	WBGene00000874	WBGene00006668
WBGene00000585	WBGene00000840	WBGene00007193		WBGene00000867	WBGene00011639		WBGene00004486	WBGene00000875	WBGene00006725
WBGene00000592	WBGene00000843	WBGene00007202		WBGene00000868	WBGene00000378		WBGene00004490	WBGene00000876	WBGene00006738
WBGene00000761	WBGene00000846	WBGene00007225		WBGene00000869	WBGene00022830		WBGene00004497	WBGene00000877	WBGene00006769
WBGene00000762	WBGene00000854	WBGene00007255		WBGene00000871	WBGene00010052		WBGene00004700	WBGene00000879	WBGene00006776
WBGene00000763	WBGene00000863	WBGene00007287		WBGene00000872	WBGene00008164		WBGene00004747	WBGene00000880	WBGene00006777
WBGene00000764	WBGene00000865	WBGene00007334		WBGene00000874	WBGene00008052		WBGene00004795	WBGene00000881	WBGene00006802
WBGene00000765	WBGene00000866	WBGene00007387		WBGene00000875	WBGene00018814		WBGene00004803	WBGene00000883	WBGene00006810
WBGene00000766	WBGene00000867	WBGene00007400		WBGene00000876	WBGene00017837		WBGene00004839	WBGene00000885	WBGene00006822
WBGene00000770	WBGene00000868	WBGene00007421		WBGene00000877	WBGene00000147		WBGene00004842	WBGene00000886	WBGene00006888
WBGene00000772	WBGene00000869	WBGene00007429		WBGene00000879	WBGene00007907		WBGene00004844	WBGene00000887	WBGene00006917
WBGene00000773	WBGene00000871	WBGene00007435		WBGene00000880	WBGene00017220		WBGene00004879	WBGene00000888	WBGene00006945
WBGene00000774	WBGene00000872	WBGene00007488		WBGene00000881	WBGene00017993		WBGene00004887	WBGene00000889	WBGene00006946
WBGene00000777	WBGene00000874	WBGene00007515		WBGene00000883	WBGene00016391		WBGene00004889	WBGene00000891	WBGene00006986
WBGene00000787	WBGene00000875	WBGene00007545		WBGene00000885	WBGene00001413		WBGene00004892	WBGene00000892	WBGene00007013
WBGene00000794	WBGene00000876	WBGene00007577		WBGene00000886	WBGene00010496		WBGene00004905	WBGene00000894	WBGene00007019
WBGene00000796	WBGene00000877	WBGene00007589		WBGene00000888	WBGene00017534		WBGene00004931	WBGene00000896	WBGene00007022
WBGene00000798	WBGene00000879	WBGene00007603		WBGene00000889	WBGene00019884		WBGene00004969	WBGene00000911	WBGene00007025
WBGene00000800	WBGene00000880	WBGene00007616		WBGene00000891	WBGene00000520		WBGene00005011	WBGene00000913	WBGene00007026
WBGene00000802	WBGene00000881	WBGene00007626		WBGene00000892	WBGene00001411		WBGene00005226	WBGene00000915	WBGene00007041
WBGene00000804	WBGene00000883	WBGene00007651		WBGene00000894	WBGene00022677		WBGene00006407	WBGene00000917	WBGene00007060
WBGene00000812	WBGene00000885	WBGene00007697		WBGene00000896	WBGene00004887		WBGene00006445	WBGene00000923	WBGene00007065
WBGene00000813	WBGene00000886	WBGene00007698		WBGene00000912	WBGene00003594		WBGene00006446	WBGene00000931	WBGene00007089
WBGene00000814	WBGene00000888	WBGene00007752		WBGene00000913	WBGene00004046		WBGene00006490	WBGene00000933	WBGene00007099
WBGene00000816	WBGene00000889	WBGene00007791		WBGene00000915	WBGene00015237		WBGene00006491	WBGene00000935	WBGene00007108
WBGene00000817	WBGene00000891	WBGene00007825		WBGene00000917	WBGene00006763		WBGene00006508	WBGene00000939	WBGene00007114
WBGene00000818	WBGene00000892	WBGene00007859		WBGene00000923	WBGene00019725		WBGene00006519	WBGene00000940	WBGene00007122
WBGene00000833	WBGene00000894	WBGene00007912		WBGene00000931	WBGene00020782		WBGene00006530	WBGene00000962	WBGene00007136
WBGene00000834	WBGene00000896	WBGene00007917		WBGene00000933	WBGene00022363		WBGene00006561	WBGene00000965	WBGene00007176
WBGene00000835	WBGene00000912	WBGene00007923		WBGene00000935	WBGene00014177		WBGene00006604	WBGene00000970	WBGene00007187
WBGene00000836	WBGene00000913	WBGene00007969		WBGene00000937	WBGene00011488		WBGene00006605	WBGene00000975	WBGene00007215
WBGene00000837	WBGene00000915	WBGene00007976		WBGene00000938	WBGene00001338		WBGene00006608	WBGene00000976	WBGene00007421
WBGene00000838	WBGene00000917	WBGene00007985		WBGene00000939	WBGene00019003		WBGene00006725	WBGene00000985	WBGene00007429
WBGene00000839	WBGene00000923	WBGene00008078		WBGene00000940	WBGene00020402		WBGene00006738	WBGene00000987	WBGene00007435
WBGene00000840	WBGene00000931	WBGene00008133		WBGene00000962	WBGene00022134		WBGene00006759	WBGene00000994	WBGene00007545
WBGene00000843	WBGene00000933	WBGene00008134		WBGene00000965	WBGene00000230		WBGene00006769	WBGene00000995	WBGene00007589
WBGene00000846	WBGene00000935	WBGene00008137		WBGene00000970	WBGene00015691		WBGene00006776	WBGene00000996	WBGene00007603
WBGene00000854	WBGene00000937	WBGene00008196		WBGene00000976	WBGene00011743		WBGene00006777	WBGene00001001	WBGene00007683
WBGene00000863	WBGene00000938	WBGene00008311		WBGene00000985	WBGene00009440		WBGene00006802	WBGene00001002	WBGene00007690
WBGene00000865	WBGene00000939	WBGene00008370		WBGene00000987	WBGene00016621		WBGene00006810	WBGene00001005	WBGene00007704
WBGene00000866	WBGene00000940	WBGene00008403		WBGene00000994	WBGene00010551		WBGene00006822	WBGene00001007	WBGene00007705
WBGene00000867	WBGene00000962	WBGene00008410		WBGene00000995	WBGene00004090		WBGene00006823	WBGene00001016	WBGene00007708
WBGene00000868	WBGene00000965	WBGene00008440		WBGene00000996	WBGene00015818		WBGene00006888	WBGene00001017	WBGene00007752
WBGene00000869	WBGene00000970	WBGene00008444		WBGene00001001	WBGene00003043		WBGene00006917	WBGene00001018	WBGene00007786
WBGene00000871	WBGene00000976	WBGene00008504		WBGene00001002	WBGene00020964		WBGene00006945	WBGene00001019	WBGene00007791
WBGene00000872	WBGene00000985	WBGene00008530		WBGene00001007	WBGene00017284		WBGene00006946	WBGene00001020	WBGene00007907
WBGene00000874	WBGene00000987	WBGene00008624		WBGene00001016	WBGene00009565		WBGene00006961	WBGene00001021	WBGene00007923
WBGene00000875	WBGene00000994	WBGene00008641		WBGene00001017	WBGene00021057		WBGene00006986	WBGene00001022	WBGene00007976
WBGene00000876	WBGene00000995	WBGene00008665		WBGene00001018	WBGene00003030		WBGene00007013	WBGene00001023	WBGene00007979
WBGene00000877	WBGene00000996	WBGene00008667		WBGene00001019	WBGene00013742		WBGene00007017	WBGene00001026	WBGene00007985
WBGene00000879	WBGene00001001	WBGene00009054		WBGene00001020	WBGene00003037		WBGene00007019	WBGene00001027	WBGene00008078
WBGene00000880	WBGene00001002	WBGene00009120		WBGene00001021	WBGene00002042		WBGene00007022	WBGene00001028	WBGene00008119
WBGene00000881	WBGene00001007	WBGene00009124		WBGene00001022	WBGene00000209		WBGene00007025	WBGene00001029	WBGene00008133
WBGene00000883	WBGene00001016	WBGene00009139		WBGene00001023	WBGene00012977		WBGene00007026	WBGene00001030	WBGene00008136
WBGene00000885	WBGene00001017	WBGene00009162		WBGene00001026	WBGene00020950		WBGene00007041	WBGene00001031	WBGene00008137
WBGene00000886	WBGene00001018	WBGene00009189		WBGene00001027	WBGene00008238		WBGene00007060	WBGene00001034	WBGene00008165
WBGene00000887	WBGene00001019	WBGene00009225		WBGene00001028	WBGene00013567		WBGene00007065	WBGene00001035	WBGene00008196
WBGene00000888	WBGene00001020	WBGene00009264		WBGene00001029	WBGene00020779		WBGene00007088	WBGene00001036	WBGene00008197
WBGene00000889	WBGene00001021	WBGene00009294		WBGene00001030	WBGene00016592		WBGene00007089	WBGene00001037	WBGene00008236
WBGene00000890	WBGene00001022	WBGene00009352		WBGene00001031	WBGene00022388		WBGene00007099	WBGene00001038	WBGene00008237
WBGene00000891	WBGene00001023	WBGene00009442		WBGene00001034	WBGene00012719		WBGene00007108	WBGene00001039	WBGene00008311
WBGene00000892	WBGene00001026	WBGene00009454		WBGene00001035	WBGene00020481		WBGene00007114	WBGene00001040	WBGene00008346
WBGene00000894	WBGene00001027	WBGene00009554		WBGene00001036	WBGene00017931		WBGene00007122	WBGene00001041	WBGene00008366
WBGene00000896	WBGene00001028	WBGene00009557		WBGene00001037	WBGene00017606		WBGene00007136	WBGene00001043	WBGene00008370
WBGene00000898	WBGene00001029	WBGene00009588		WBGene00001038	WBGene00044045		WBGene00007176	WBGene00001044	WBGene00008402
WBGene00000911	WBGene00001030	WBGene00009656		WBGene00001040	WBGene00010910		WBGene00007187	WBGene00001046	WBGene00008403
WBGene00000912	WBGene00001031	WBGene00009688		WBGene00001041	WBGene00013894		WBGene00007215	WBGene00001047	WBGene00008415
WBGene00000913	WBGene00001034	WBGene00009712		WBGene00001043	WBGene00302978		WBGene00007281	WBGene00001048	WBGene00008504
WBGene00000915	WBGene00001035	WBGene00009733		WBGene00001046	WBGene00011344		WBGene00007419	WBGene00001049	WBGene00008530
WBGene00000917	WBGene00001036	WBGene00009734		WBGene00001047	WBGene00000421		WBGene00007421	WBGene00001051	WBGene00008624
WBGene00000923	WBGene00001037	WBGene00009738		WBGene00001049	WBGene00044609		WBGene00007429	WBGene00001056	WBGene00008646
WBGene00000931	WBGene00001038	WBGene00009739		WBGene00001051	WBGene00012888		WBGene00007435	WBGene00001057	WBGene00008648
WBGene00000933	WBGene00001040	WBGene00009776		WBGene00001056	WBGene00020314		WBGene00007545	WBGene00001058	WBGene00008665
WBGene00000935	WBGene00001041	WBGene00009880		WBGene00001057	WBGene00006443		WBGene00007589	WBGene00001060	WBGene00008667
WBGene00000937	WBGene00001043	WBGene00009918		WBGene00001058	WBGene00004767		WBGene00007603	WBGene00001061	WBGene00008687
WBGene00000938	WBGene00001046	WBGene00009981		WBGene00001060	WBGene00000833		WBGene00007609	WBGene00001073	WBGene00008764
WBGene00000939	WBGene00001047	WBGene00010040		WBGene00001061	WBGene00002035		WBGene00007621	WBGene00001080	WBGene00009054
WBGene00000940	WBGene00001049	WBGene00010044		WBGene00001073	WBGene00001645		WBGene00007683	WBGene00001085	WBGene00009092
WBGene00000962	WBGene00001051	WBGene00010131		WBGene00001080	WBGene00004405		WBGene00007690	WBGene00001087	WBGene00009139
WBGene00000965	WBGene00001056	WBGene00010185		WBGene00001085	WBGene00018399		WBGene00007702	WBGene00001088	WBGene00009162
WBGene00000970	WBGene00001057	WBGene00010197		WBGene00001087	WBGene00011318		WBGene00007704	WBGene00001090	WBGene00009172
WBGene00000973	WBGene00001058	WBGene00010227		WBGene00001088	WBGene00000159		WBGene00007705	WBGene00001092	WBGene00009204
WBGene00000974	WBGene00001060	WBGene00010233		WBGene00001090	WBGene00011730		WBGene00007708	WBGene00001093	WBGene00009220
WBGene00000975	WBGene00001061	WBGene00010242		WBGene00001092	WBGene00003962		WBGene00007744	WBGene00001094	WBGene00009224
WBGene00000976	WBGene00001073	WBGene00010286		WBGene00001093	WBGene00003993		WBGene00007752	WBGene00001095	WBGene00009225
WBGene00000985	WBGene00001080	WBGene00010293		WBGene00001094	WBGene00009246		WBGene00007786	WBGene00001102	WBGene00009264
WBGene00000987	WBGene00001085	WBGene00010294		WBGene00001102	WBGene00004296		WBGene00007791	WBGene00001110	WBGene00009336
WBGene00000994	WBGene00001087	WBGene00010309		WBGene00001110	WBGene00012829		WBGene00007892	WBGene00001134	WBGene00009436
WBGene00000995	WBGene00001088	WBGene00010370		WBGene00001134	WBGene00017348		WBGene00007907	WBGene00001137	WBGene00009442
WBGene00000996	WBGene00001090	WBGene00010558		WBGene00001137	WBGene00021900		WBGene00007923	WBGene00001151	WBGene00009454
WBGene00001001	WBGene00001092	WBGene00010581		WBGene00001151	WBGene00006728		WBGene00007967	WBGene00001154	WBGene00009556
WBGene00001002	WBGene00001093	WBGene00010608		WBGene00001154	WBGene00015553		WBGene00007976	WBGene00001160	WBGene00009557
WBGene00001005	WBGene00001094	WBGene00010625		WBGene00001160	WBGene00001021		WBGene00007979	WBGene00001161	WBGene00009575
WBGene00001007	WBGene00001102	WBGene00010639		WBGene00001161	WBGene00006720		WBGene00007985	WBGene00001162	WBGene00009588
WBGene00001016	WBGene00001110	WBGene00010642		WBGene00001162	WBGene00018013		WBGene00008078	WBGene00001166	WBGene00009644
WBGene00001017	WBGene00001134	WBGene00010645		WBGene00001166	WBGene00020824		WBGene00008119	WBGene00001167	WBGene00009656
WBGene00001018	WBGene00001137	WBGene00010667		WBGene00001167	WBGene00009319		WBGene00008133	WBGene00001168	WBGene00009688
WBGene00001019	WBGene00001151	WBGene00010673		WBGene00001168	WBGene00006490		WBGene00008136	WBGene00001194	WBGene00009712
WBGene00001020	WBGene00001154	WBGene00010681		WBGene00001194	WBGene00001026		WBGene00008137	WBGene00001209	WBGene00009738
WBGene00001021	WBGene00001160	WBGene00010699		WBGene00001209	WBGene00000371		WBGene00008165	WBGene00001214	WBGene00009769
WBGene00001022	WBGene00001161	WBGene00010709		WBGene00001214	WBGene00022296		WBGene00008196	WBGene00001224	WBGene00009919
WBGene00001023	WBGene00001162	WBGene00010755		WBGene00001215	WBGene00018072		WBGene00008197	WBGene00001225	WBGene00009975
WBGene00001026	WBGene00001166	WBGene00010757		WBGene00001224	WBGene00000871		WBGene00008236	WBGene00001226	WBGene00009981
WBGene00001027	WBGene00001167	WBGene00010771		WBGene00001225	WBGene00086546		WBGene00008237	WBGene00001227	WBGene00010040
WBGene00001028	WBGene00001168	WBGene00010780		WBGene00001226	WBGene00015353		WBGene00008258	WBGene00001228	WBGene00010052
WBGene00001029	WBGene00001169	WBGene00010783		WBGene00001227	WBGene00022629		WBGene00008311	WBGene00001229	WBGene00010131
WBGene00001030	WBGene00001194	WBGene00010805		WBGene00001228	WBGene00004483		WBGene00008316	WBGene00001230	WBGene00010185
WBGene00001031	WBGene00001196	WBGene00010942		WBGene00001229	WBGene00013803		WBGene00008346	WBGene00001231	WBGene00010197
WBGene00001034	WBGene00001209	WBGene00010974		WBGene00001230	WBGene00019724		WBGene00008348	WBGene00001232	WBGene00010242
WBGene00001035	WBGene00001214	WBGene00011029		WBGene00001231	WBGene00000417		WBGene00008366	WBGene00001233	WBGene00010244
WBGene00001036	WBGene00001215	WBGene00011039		WBGene00001232	WBGene00010305		WBGene00008370	WBGene00001234	WBGene00010286
WBGene00001037	WBGene00001224	WBGene00011040		WBGene00001233	WBGene00019631		WBGene00008398	WBGene00001235	WBGene00010294
WBGene00001038	WBGene00001225	WBGene00011067		WBGene00001234	WBGene00022583		WBGene00008402	WBGene00001239	WBGene00010307
WBGene00001039	WBGene00001226	WBGene00011110		WBGene00001235	WBGene00004175		WBGene00008403	WBGene00001241	WBGene00010309
WBGene00001040	WBGene00001227	WBGene00011145		WBGene00001236	WBGene00004491		WBGene00008415	WBGene00001258	WBGene00010370
WBGene00001041	WBGene00001228	WBGene00011152		WBGene00001239	WBGene00017070		WBGene00008426	WBGene00001259	WBGene00010436
WBGene00001043	WBGene00001229	WBGene00011198		WBGene00001241	WBGene00021735		WBGene00008504	WBGene00001262	WBGene00010459
WBGene00001044	WBGene00001230	WBGene00011201		WBGene00001258	WBGene00016402		WBGene00008530	WBGene00001281	WBGene00010556
WBGene00001046	WBGene00001231	WBGene00011205		WBGene00001259	WBGene00011066		WBGene00008545	WBGene00001284	WBGene00010558
WBGene00001047	WBGene00001232	WBGene00011206		WBGene00001262	WBGene00021677		WBGene00008624	WBGene00001303	WBGene00010564
WBGene00001048	WBGene00001233	WBGene00011230		WBGene00001281	WBGene00016118		WBGene00008646	WBGene00001309	WBGene00010581
WBGene00001049	WBGene00001234	WBGene00011263		WBGene00001284	WBGene00008288		WBGene00008648	WBGene00001320	WBGene00010625
WBGene00001050	WBGene00001235	WBGene00011298		WBGene00001303	WBGene00006483		WBGene00008665	WBGene00001324	WBGene00010639
WBGene00001051	WBGene00001236	WBGene00011399		WBGene00001309	WBGene00009667		WBGene00008667	WBGene00001332	WBGene00010642
WBGene00001056	WBGene00001239	WBGene00011511		WBGene00001320	WBGene00016446		WBGene00008687	WBGene00001333	WBGene00010667
WBGene00001057	WBGene00001241	WBGene00011513		WBGene00001324	WBGene00021732		WBGene00008764	WBGene00001334	WBGene00010673
WBGene00001058	WBGene00001258	WBGene00011514		WBGene00001332	WBGene00015203		WBGene00008779	WBGene00001336	WBGene00010699
WBGene00001060	WBGene00001259	WBGene00011606		WBGene00001333	WBGene00015485		WBGene00008861	WBGene00001337	WBGene00010731
WBGene00001061	WBGene00001262	WBGene00011607		WBGene00001336	WBGene00013462		WBGene00009008	WBGene00001338	WBGene00010755
WBGene00001073	WBGene00001281	WBGene00011613		WBGene00001337	WBGene00017620		WBGene00009054	WBGene00001340	WBGene00010757
WBGene00001080	WBGene00001284	WBGene00011635		WBGene00001338	WBGene00015157		WBGene00009058	WBGene00001352	WBGene00010780
WBGene00001085	WBGene00001303	WBGene00011696		WBGene00001340	WBGene00002004		WBGene00009081	WBGene00001358	WBGene00010783
WBGene00001087	WBGene00001309	WBGene00011717		WBGene00001352	WBGene00022398		WBGene00009092	WBGene00001365	WBGene00010809
WBGene00001088	WBGene00001320	WBGene00011802		WBGene00001358	WBGene00015513		WBGene00009126	WBGene00001372	WBGene00010810
WBGene00001090	WBGene00001324	WBGene00011811		WBGene00001365	WBGene00017283		WBGene00009139	WBGene00001393	WBGene00010891
WBGene00001092	WBGene00001329	WBGene00011857		WBGene00001372	WBGene00020957		WBGene00009161	WBGene00001396	WBGene00010910
WBGene00001093	WBGene00001332	WBGene00011872		WBGene00001393	WBGene00013601		WBGene00009162	WBGene00001402	WBGene00010974
WBGene00001094	WBGene00001333	WBGene00011916		WBGene00001396	WBGene00009290		WBGene00009172	WBGene00001404	WBGene00011029
WBGene00001095	WBGene00001336	WBGene00011941		WBGene00001402	WBGene00016816		WBGene00009204	WBGene00001405	WBGene00011033
WBGene00001102	WBGene00001337	WBGene00012014		WBGene00001404	WBGene00000496		WBGene00009220	WBGene00001411	WBGene00011066
WBGene00001110	WBGene00001338	WBGene00012033		WBGene00001405	WBGene00017397		WBGene00009222	WBGene00001412	WBGene00011110
WBGene00001112	WBGene00001340	WBGene00012094		WBGene00001406	WBGene00018015		WBGene00009224	WBGene00001413	WBGene00011128
WBGene00001118	WBGene00001352	WBGene00012126		WBGene00001411	WBGene00016630		WBGene00009225	WBGene00001423	WBGene00011145
WBGene00001130	WBGene00001358	WBGene00012136		WBGene00001412	WBGene00302982		WBGene00009264	WBGene00001427	WBGene00011156
WBGene00001134	WBGene00001365	WBGene00012139		WBGene00001413	WBGene00015073		WBGene00009334	WBGene00001431	WBGene00011201
WBGene00001137	WBGene00001372	WBGene00012142		WBGene00001423	WBGene00013204		WBGene00009335	WBGene00001443	WBGene00011205
WBGene00001151	WBGene00001393	WBGene00012148		WBGene00001427	WBGene00011875		WBGene00009336	WBGene00001485	WBGene00011206
WBGene00001153	WBGene00001396	WBGene00012149		WBGene00001443	WBGene00010308		WBGene00009354	WBGene00001486	WBGene00011263
WBGene00001154	WBGene00001402	WBGene00012164		WBGene00001481	WBGene00014015		WBGene00009371	WBGene00001491	WBGene00011268
WBGene00001160	WBGene00001404	WBGene00012230		WBGene00001486	WBGene00004762		WBGene00009436	WBGene00001497	WBGene00011272
WBGene00001161	WBGene00001405	WBGene00012234		WBGene00001491	WBGene00009305		WBGene00009442	WBGene00001498	WBGene00011302
WBGene00001162	WBGene00001406	WBGene00012241		WBGene00001496	WBGene00018681		WBGene00009443	WBGene00001499	WBGene00011308
WBGene00001166	WBGene00001411	WBGene00012319		WBGene00001497	WBGene00011128		WBGene00009454	WBGene00001503	WBGene00011344
WBGene00001167	WBGene00001412	WBGene00012365		WBGene00001498	WBGene00022277		WBGene00009461	WBGene00001509	WBGene00011399
WBGene00001168	WBGene00001413	WBGene00012371		WBGene00001499	WBGene00013034		WBGene00009544	WBGene00001510	WBGene00011415
WBGene00001179	WBGene00001423	WBGene00012375		WBGene00001503	WBGene00000938		WBGene00009556	WBGene00001511	WBGene00011480
WBGene00001194	WBGene00001427	WBGene00012387		WBGene00001509	WBGene00011299		WBGene00009557	WBGene00001513	WBGene00011488
WBGene00001209	WBGene00001443	WBGene00012431		WBGene00001510	WBGene00006770		WBGene00009575	WBGene00001514	WBGene00011576
WBGene00001214	WBGene00001481	WBGene00012459		WBGene00001511	WBGene00016129		WBGene00009583	WBGene00001526	WBGene00011607
WBGene00001215	WBGene00001486	WBGene00012465		WBGene00001513	WBGene00002986		WBGene00009588	WBGene00001527	WBGene00011635
WBGene00001224	WBGene00001491	WBGene00012485		WBGene00001514	WBGene00010564		WBGene00009644	WBGene00001558	WBGene00011639
WBGene00001225	WBGene00001496	WBGene00012544		WBGene00001526	WBGene00016610		WBGene00009647	WBGene00001563	WBGene00011641
WBGene00001226	WBGene00001497	WBGene00012553		WBGene00001527	WBGene00004269		WBGene00009656	WBGene00001566	WBGene00011696
WBGene00001227	WBGene00001498	WBGene00012564		WBGene00001558	WBGene00006562		WBGene00009688	WBGene00001568	WBGene00011717
WBGene00001228	WBGene00001499	WBGene00012568		WBGene00001563	WBGene00017546		WBGene00009712	WBGene00001571	WBGene00011730
WBGene00001229	WBGene00001503	WBGene00012569		WBGene00001566	WBGene00019158		WBGene00009713	WBGene00001574	WBGene00011761
WBGene00001230	WBGene00001509	WBGene00012602		WBGene00001568	WBGene00019011		WBGene00009738	WBGene00001580	WBGene00011777
WBGene00001231	WBGene00001510	WBGene00012644		WBGene00001571	WBGene00002583		WBGene00009769	WBGene00001582	WBGene00011811
WBGene00001232	WBGene00001511	WBGene00012660		WBGene00001574	WBGene00004422		WBGene00009812	WBGene00001584	WBGene00011857
WBGene00001233	WBGene00001513	WBGene00012663		WBGene00001580	WBGene00021502		WBGene00009919	WBGene00001585	WBGene00011860
WBGene00001234	WBGene00001514	WBGene00012673		WBGene00001582	WBGene00010609		WBGene00009975	WBGene00001589	WBGene00011872
WBGene00001235	WBGene00001526	WBGene00012675		WBGene00001584	WBGene00007019		WBGene00009981	WBGene00001590	WBGene00011875
WBGene00001236	WBGene00001527	WBGene00012694		WBGene00001585	WBGene00021474		WBGene00010040	WBGene00001596	WBGene00011916
WBGene00001239	WBGene00001558	WBGene00012786		WBGene00001589	WBGene00019301		WBGene00010052	WBGene00001597	WBGene00011941
WBGene00001241	WBGene00001563	WBGene00012860		WBGene00001590	WBGene00006937		WBGene00010071	WBGene00001598	WBGene00011965
WBGene00001258	WBGene00001566	WBGene00012864		WBGene00001596	WBGene00011302		WBGene00010131	WBGene00001599	WBGene00012014
WBGene00001259	WBGene00001568	WBGene00012908		WBGene00001597	WBGene00012998		WBGene00010185	WBGene00001600	WBGene00012029
WBGene00001262	WBGene00001571	WBGene00012920		WBGene00001598	WBGene00003912		WBGene00010197	WBGene00001601	WBGene00012033
WBGene00001281	WBGene00001574	WBGene00012930		WBGene00001599	WBGene00017121		WBGene00010209	WBGene00001607	WBGene00012117
WBGene00001284	WBGene00001580	WBGene00012932		WBGene00001600	WBGene00016944		WBGene00010244	WBGene00001609	WBGene00012139
WBGene00001303	WBGene00001582	WBGene00012943		WBGene00001601	WBGene00014018		WBGene00010286	WBGene00001629	WBGene00012142
WBGene00001309	WBGene00001584	WBGene00012953		WBGene00001606	WBGene00007640		WBGene00010294	WBGene00001630	WBGene00012164
WBGene00001320	WBGene00001585	WBGene00012954		WBGene00001607	WBGene00022310		WBGene00010307	WBGene00001632	WBGene00012204
WBGene00001324	WBGene00001589	WBGene00012975		WBGene00001609	WBGene00007403		WBGene00010309	WBGene00001635	WBGene00012230
WBGene00001332	WBGene00001590	WBGene00013000		WBGene00001629	WBGene00001035		WBGene00010333	WBGene00001645	WBGene00012234
WBGene00001333	WBGene00001596	WBGene00013015		WBGene00001630	WBGene00003209		WBGene00010370	WBGene00001647	WBGene00012241
WBGene00001334	WBGene00001597	WBGene00013021		WBGene00001632	WBGene00008331		WBGene00010407	WBGene00001648	WBGene00012337
WBGene00001336	WBGene00001598	WBGene00013024		WBGene00001635	WBGene00011348		WBGene00010436	WBGene00001651	WBGene00012370
WBGene00001337	WBGene00001599	WBGene00013029		WBGene00001645	WBGene00138720		WBGene00010459	WBGene00001653	WBGene00012371
WBGene00001338	WBGene00001600	WBGene00013041		WBGene00001648	WBGene00012990		WBGene00010484	WBGene00001660	WBGene00012387
WBGene00001340	WBGene00001601	WBGene00013121		WBGene00001653	WBGene00007860		WBGene00010546	WBGene00001661	WBGene00012431
WBGene00001352	WBGene00001606	WBGene00013122		WBGene00001660	WBGene00016235		WBGene00010556	WBGene00001662	WBGene00012434
WBGene00001358	WBGene00001607	WBGene00013134		WBGene00001661	WBGene00015567		WBGene00010558	WBGene00001678	WBGene00012485
WBGene00001365	WBGene00001609	WBGene00013151		WBGene00001678	WBGene00020375		WBGene00010564	WBGene00001679	WBGene00012544
WBGene00001371	WBGene00001629	WBGene00013176		WBGene00001679	WBGene00018901		WBGene00010581	WBGene00001682	WBGene00012564
WBGene00001372	WBGene00001630	WBGene00013246		WBGene00001682	WBGene00021800		WBGene00010587	WBGene00001683	WBGene00012568
WBGene00001393	WBGene00001632	WBGene00013247		WBGene00001683	WBGene00004445		WBGene00010625	WBGene00001686	WBGene00012569
WBGene00001396	WBGene00001635	WBGene00013255		WBGene00001686	WBGene00010975		WBGene00010642	WBGene00001688	WBGene00012602
WBGene00001402	WBGene00001645	WBGene00013259		WBGene00001688	WBGene00004918		WBGene00010666	WBGene00001689	WBGene00012644
WBGene00001404	WBGene00001648	WBGene00013269		WBGene00001689	WBGene00003044		WBGene00010667	WBGene00001740	WBGene00012658
WBGene00001405	WBGene00001653	WBGene00013332		WBGene00001740	WBGene00011123		WBGene00010699	WBGene00001743	WBGene00012659
WBGene00001406	WBGene00001660	WBGene00013365		WBGene00001743	WBGene00007921		WBGene00010722	WBGene00001746	WBGene00012660
WBGene00001411	WBGene00001661	WBGene00013376		WBGene00001746	WBGene00016439		WBGene00010731	WBGene00001747	WBGene00012675
WBGene00001412	WBGene00001678	WBGene00013380		WBGene00001747	WBGene00009711		WBGene00010755	WBGene00001748	WBGene00012700
WBGene00001413	WBGene00001679	WBGene00013383		WBGene00001748	WBGene00008480		WBGene00010756	WBGene00001749	WBGene00012719
WBGene00001423	WBGene00001682	WBGene00013446		WBGene00001749	WBGene00016964		WBGene00010757	WBGene00001793	WBGene00012786
WBGene00001426	WBGene00001683	WBGene00013461		WBGene00001793	WBGene00019800		WBGene00010780	WBGene00001808	WBGene00012829
WBGene00001427	WBGene00001686	WBGene00013463		WBGene00001808	WBGene00018964		WBGene00010783	WBGene00001812	WBGene00012860
WBGene00001431	WBGene00001688	WBGene00013532		WBGene00001812	WBGene00011482		WBGene00010809	WBGene00001813	WBGene00012908
WBGene00001443	WBGene00001689	WBGene00013544		WBGene00001813	WBGene00010307		WBGene00010810	WBGene00001815	WBGene00012930
WBGene00001470	WBGene00001740	WBGene00013553		WBGene00001815	WBGene00002147		WBGene00010891	WBGene00001823	WBGene00012943
WBGene00001481	WBGene00001743	WBGene00013561		WBGene00001816	WBGene00008750		WBGene00010910	WBGene00001827	WBGene00012953
WBGene00001485	WBGene00001744	WBGene00013569		WBGene00001827	WBGene00011349		WBGene00010974	WBGene00001829	WBGene00012954
WBGene00001486	WBGene00001746	WBGene00013611		WBGene00001829	WBGene00000813		WBGene00011029	WBGene00001830	WBGene00012994
WBGene00001491	WBGene00001747	WBGene00013612		WBGene00001830	WBGene00021661		WBGene00011033	WBGene00001831	WBGene00013001
WBGene00001496	WBGene00001748	WBGene00013679		WBGene00001831	WBGene00007710		WBGene00011065	WBGene00001832	WBGene00013029
WBGene00001497	WBGene00001749	WBGene00013694		WBGene00001832	WBGene00019811		WBGene00011066	WBGene00001833	WBGene00013041
WBGene00001498	WBGene00001793	WBGene00013697		WBGene00001833	WBGene00010892		WBGene00011110	WBGene00001834	WBGene00013121
WBGene00001499	WBGene00001808	WBGene00013765		WBGene00001834	WBGene00021133		WBGene00011128	WBGene00001835	WBGene00013131
WBGene00001503	WBGene00001812	WBGene00013768		WBGene00001835	WBGene00017776		WBGene00011131	WBGene00001838	WBGene00013134
WBGene00001509	WBGene00001813	WBGene00013804		WBGene00001838	WBGene00004412		WBGene00011145	WBGene00001840	WBGene00013176
WBGene00001510	WBGene00001815	WBGene00013805		WBGene00001840	WBGene00000894		WBGene00011156	WBGene00001855	WBGene00013202
WBGene00001511	WBGene00001816	WBGene00013807		WBGene00001853	WBGene00009330		WBGene00011201	WBGene00001856	WBGene00013225
WBGene00001513	WBGene00001827	WBGene00013847		WBGene00001855	WBGene00004787		WBGene00011205	WBGene00001860	WBGene00013237
WBGene00001514	WBGene00001829	WBGene00013857		WBGene00001856	WBGene00045237		WBGene00011206	WBGene00001862	WBGene00013246
WBGene00001526	WBGene00001830	WBGene00013881		WBGene00001860	WBGene00013018		WBGene00011263	WBGene00001864	WBGene00013247
WBGene00001527	WBGene00001831	WBGene00013925		WBGene00001862	WBGene00011777		WBGene00011268	WBGene00001865	WBGene00013255
WBGene00001558	WBGene00001832	WBGene00014022		WBGene00001864	WBGene00012994		WBGene00011272	WBGene00001867	WBGene00013259
WBGene00001563	WBGene00001833	WBGene00014028		WBGene00001865	WBGene00018269		WBGene00011291	WBGene00001869	WBGene00013325
WBGene00001565	WBGene00001834	WBGene00014078		WBGene00001867	WBGene00009644		WBGene00011302	WBGene00001872	WBGene00013332
WBGene00001566	WBGene00001835	WBGene00014118		WBGene00001869	WBGene00016011		WBGene00011308	WBGene00001874	WBGene00013376
WBGene00001568	WBGene00001838	WBGene00014203		WBGene00001872	WBGene00011986		WBGene00011344	WBGene00001906	WBGene00013461
WBGene00001571	WBGene00001840	WBGene00014222		WBGene00001874	WBGene00019401		WBGene00011399	WBGene00001920	WBGene00013561
WBGene00001574	WBGene00001853	WBGene00014224		WBGene00001884	WBGene00011367		WBGene00011415	WBGene00001930	WBGene00013569
WBGene00001580	WBGene00001855	WBGene00014250		WBGene00001885	WBGene00019130		WBGene00011480	WBGene00001936	WBGene00013601
WBGene00001582	WBGene00001856	WBGene00014256		WBGene00001888	WBGene00007918		WBGene00011488	WBGene00001938	WBGene00013611
WBGene00001584	WBGene00001860	WBGene00014613		WBGene00001889	WBGene00021522		WBGene00011498	WBGene00001942	WBGene00013612
WBGene00001585	WBGene00001862	WBGene00014772		WBGene00001900	WBGene00010569		WBGene00011576	WBGene00001946	WBGene00013694
WBGene00001589	WBGene00001864	WBGene00014917		WBGene00001918	WBGene00018474		WBGene00011607	WBGene00001971	WBGene00013697
WBGene00001590	WBGene00001865	WBGene00015022		WBGene00001919	WBGene00009975		WBGene00011639	WBGene00001972	WBGene00013718
WBGene00001596	WBGene00001867	WBGene00015028		WBGene00001922	WBGene00009479		WBGene00011641	WBGene00001973	WBGene00013732
WBGene00001597	WBGene00001869	WBGene00015064		WBGene00001929	WBGene00006946		WBGene00011696	WBGene00001974	WBGene00013805
WBGene00001598	WBGene00001872	WBGene00015105		WBGene00001931	WBGene00011647		WBGene00011717	WBGene00001975	WBGene00013807
WBGene00001599	WBGene00001874	WBGene00015136		WBGene00001933	WBGene00017161		WBGene00011730	WBGene00001977	WBGene00013847
WBGene00001600	WBGene00001884	WBGene00015145		WBGene00001934	WBGene00000198		WBGene00011761	WBGene00001978	WBGene00013881
WBGene00001601	WBGene00001885	WBGene00015150		WBGene00001935	WBGene00015204		WBGene00011775	WBGene00001979	WBGene00013894
WBGene00001606	WBGene00001886	WBGene00015184		WBGene00001936	WBGene00004411		WBGene00011776	WBGene00001983	WBGene00013984
WBGene00001607	WBGene00001888	WBGene00015189		WBGene00001937	WBGene00020425		WBGene00011777	WBGene00001996	WBGene00014028
WBGene00001609	WBGene00001889	WBGene00015206		WBGene00001942	WBGene00009556		WBGene00011811	WBGene00001997	WBGene00014118
WBGene00001613	WBGene00001900	WBGene00015236		WBGene00001946	WBGene00017016		WBGene00011827	WBGene00001998	WBGene00014203
WBGene00001628	WBGene00001903	WBGene00015238		WBGene00001971	WBGene00011272		WBGene00011857	WBGene00001999	WBGene00014224
WBGene00001629	WBGene00001908	WBGene00015248		WBGene00001972	WBGene00013862		WBGene00011860	WBGene00002000	WBGene00014250
WBGene00001630	WBGene00001917	WBGene00015273		WBGene00001973	WBGene00004732		WBGene00011872	WBGene00002001	WBGene00014256
WBGene00001632	WBGene00001918	WBGene00015291		WBGene00001974	WBGene00000480		WBGene00011875	WBGene00002005	WBGene00014613
WBGene00001635	WBGene00001919	WBGene00015310		WBGene00001975	WBGene00019971		WBGene00011915	WBGene00002008	WBGene00014772
WBGene00001645	WBGene00001922	WBGene00015410		WBGene00001977	WBGene00009451		WBGene00011916	WBGene00002010	WBGene00014916
WBGene00001647	WBGene00001929	WBGene00015454		WBGene00001978	WBGene00011532		WBGene00011924	WBGene00002025	WBGene00014917
WBGene00001648	WBGene00001931	WBGene00015466		WBGene00001979	WBGene00012973		WBGene00011941	WBGene00002027	WBGene00014954
WBGene00001651	WBGene00001933	WBGene00015505		WBGene00001983	WBGene00013240		WBGene00011965	WBGene00002032	WBGene00014955
WBGene00001653	WBGene00001934	WBGene00015507		WBGene00001985	WBGene00021934		WBGene00012014	WBGene00002033	WBGene00015022
WBGene00001660	WBGene00001935	WBGene00015565		WBGene00001996	WBGene00006725		WBGene00012029	WBGene00002034	WBGene00015028
WBGene00001661	WBGene00001936	WBGene00015638		WBGene00001997	WBGene00007787		WBGene00012033	WBGene00002035	WBGene00015064
WBGene00001662	WBGene00001937	WBGene00015733		WBGene00001998	WBGene00018317		WBGene00012117	WBGene00002036	WBGene00015099
WBGene00001663	WBGene00001942	WBGene00015747		WBGene00001999	WBGene00001934		WBGene00012139	WBGene00002043	WBGene00015105
WBGene00001678	WBGene00001946	WBGene00015752		WBGene00002000	WBGene00011742		WBGene00012142	WBGene00002045	WBGene00015136
WBGene00001679	WBGene00001971	WBGene00015795		WBGene00002001	WBGene00008420		WBGene00012164	WBGene00002046	WBGene00015145
WBGene00001682	WBGene00001972	WBGene00015800		WBGene00002003	WBGene00018508		WBGene00012193	WBGene00002047	WBGene00015168
WBGene00001683	WBGene00001973	WBGene00015814		WBGene00002004	WBGene00011449		WBGene00012204	WBGene00002061	WBGene00015184
WBGene00001686	WBGene00001974	WBGene00015841		WBGene00002005	WBGene00006724		WBGene00012230	WBGene00002064	WBGene00015203
WBGene00001688	WBGene00001975	WBGene00015842		WBGene00002008	WBGene00008876		WBGene00012234	WBGene00002066	WBGene00015206
WBGene00001689	WBGene00001977	WBGene00015853		WBGene00002010	WBGene00004128		WBGene00012237	WBGene00002068	WBGene00015236
WBGene00001740	WBGene00001978	WBGene00015922		WBGene00002025	WBGene00022042		WBGene00012241	WBGene00002070	WBGene00015238
WBGene00001743	WBGene00001979	WBGene00015939		WBGene00002027	WBGene00020346		WBGene00012337	WBGene00002072	WBGene00015350
WBGene00001746	WBGene00001983	WBGene00015971		WBGene00002028	WBGene00011194		WBGene00012370	WBGene00002073	WBGene00015404
WBGene00001747	WBGene00001985	WBGene00016020		WBGene00002032	WBGene00022803		WBGene00012371	WBGene00002074	WBGene00015410
WBGene00001748	WBGene00001996	WBGene00016074		WBGene00002033	WBGene00007952		WBGene00012387	WBGene00002075	WBGene00015451
WBGene00001749	WBGene00001997	WBGene00016112		WBGene00002034	WBGene00014230		WBGene00012431	WBGene00002076	WBGene00015454
WBGene00001793	WBGene00001998	WBGene00016123		WBGene00002035	WBGene00007683		WBGene00012434	WBGene00002077	WBGene00015466
WBGene00001808	WBGene00001999	WBGene00016144		WBGene00002036	WBGene00016442		WBGene00012462	WBGene00002078	WBGene00015485
WBGene00001812	WBGene00002000	WBGene00016151		WBGene00002042	WBGene00000101		WBGene00012485	WBGene00002079	WBGene00015553
WBGene00001813	WBGene00002001	WBGene00016157		WBGene00002043	WBGene00009121		WBGene00012544	WBGene00002083	WBGene00015554
WBGene00001815	WBGene00002003	WBGene00016163		WBGene00002045	WBGene00017777		WBGene00012564	WBGene00002136	WBGene00015638
WBGene00001816	WBGene00002004	WBGene00016166		WBGene00002046	WBGene00019353		WBGene00012568	WBGene00002143	WBGene00015733
WBGene00001827	WBGene00002005	WBGene00016178		WBGene00002047	WBGene00013577		WBGene00012569	WBGene00002144	WBGene00015747
WBGene00001829	WBGene00002008	WBGene00016207		WBGene00002059	WBGene00006721		WBGene00012640	WBGene00002148	WBGene00015752
WBGene00001830	WBGene00002010	WBGene00016209		WBGene00002061	WBGene00016432		WBGene00012644	WBGene00002152	WBGene00015769
WBGene00001831	WBGene00002025	WBGene00016262		WBGene00002066	WBGene00017285		WBGene00012646	WBGene00002153	WBGene00015795
WBGene00001832	WBGene00002027	WBGene00016316		WBGene00002068	WBGene00015250		WBGene00012658	WBGene00002162	WBGene00015814
WBGene00001833	WBGene00002028	WBGene00016321		WBGene00002070	WBGene00007434		WBGene00012659	WBGene00002169	WBGene00015841
WBGene00001834	WBGene00002032	WBGene00016340		WBGene00002072	WBGene00002192		WBGene00012660	WBGene00002180	WBGene00015842
WBGene00001835	WBGene00002033	WBGene00016373		WBGene00002073	WBGene00007436		WBGene00012675	WBGene00002191	WBGene00015853
WBGene00001838	WBGene00002034	WBGene00016378		WBGene00002074	WBGene00006617		WBGene00012695	WBGene00002192	WBGene00015922
WBGene00001840	WBGene00002035	WBGene00016380		WBGene00002075	WBGene00001167		WBGene00012700	WBGene00002196	WBGene00015928
WBGene00001853	WBGene00002036	WBGene00016383		WBGene00002077	WBGene00013339		WBGene00012703	WBGene00002201	WBGene00015975
WBGene00001855	WBGene00002042	WBGene00016445		WBGene00002078	WBGene00022704		WBGene00012719	WBGene00002202	WBGene00016011
WBGene00001856	WBGene00002043	WBGene00016452		WBGene00002079	WBGene00006463		WBGene00012786	WBGene00002214	WBGene00016112
WBGene00001860	WBGene00002045	WBGene00016492		WBGene00002080	WBGene00044069		WBGene00012796	WBGene00002219	WBGene00016116
WBGene00001862	WBGene00002046	WBGene00016566		WBGene00002083	WBGene00003047		WBGene00012806	WBGene00002221	WBGene00016118
WBGene00001864	WBGene00002047	WBGene00016567		WBGene00002136	WBGene00003231		WBGene00012829	WBGene00002225	WBGene00016121
WBGene00001865	WBGene00002059	WBGene00016588		WBGene00002143	WBGene00014249		WBGene00012860	WBGene00002226	WBGene00016123
WBGene00001867	WBGene00002061	WBGene00016654		WBGene00002144	WBGene00010465		WBGene00012867	WBGene00002228	WBGene00016144
WBGene00001869	WBGene00002066	WBGene00016674		WBGene00002147	WBGene00001686		WBGene00012890	WBGene00002229	WBGene00016162
WBGene00001872	WBGene00002068	WBGene00016700		WBGene00002148	WBGene00007824		WBGene00012904	WBGene00002231	WBGene00016170
WBGene00001874	WBGene00002070	WBGene00016767		WBGene00002152	WBGene00018420		WBGene00012908	WBGene00002238	WBGene00016207
WBGene00001875	WBGene00002072	WBGene00016791		WBGene00002153	WBGene00008149		WBGene00012930	WBGene00002240	WBGene00016235
WBGene00001884	WBGene00002073	WBGene00016799		WBGene00002162	WBGene00004421		WBGene00012953	WBGene00002241	WBGene00016244
WBGene00001885	WBGene00002074	WBGene00016808		WBGene00002169	WBGene00008034		WBGene00012954	WBGene00002244	WBGene00016262
WBGene00001888	WBGene00002075	WBGene00016844		WBGene00002185	WBGene00002256		WBGene00012967	WBGene00002245	WBGene00016316
WBGene00001889	WBGene00002077	WBGene00016902		WBGene00002191	WBGene00017607		WBGene00012994	WBGene00002249	WBGene00016321
WBGene00001900	WBGene00002078	WBGene00016983		WBGene00002192	WBGene00012344		WBGene00013029	WBGene00002250	WBGene00016340
WBGene00001916	WBGene00002079	WBGene00016992		WBGene00002196	WBGene00012337		WBGene00013041	WBGene00002251	WBGene00016373
WBGene00001918	WBGene00002080	WBGene00016995		WBGene00002201	WBGene00007217		WBGene00013113	WBGene00002256	WBGene00016378
WBGene00001919	WBGene00002083	WBGene00017007		WBGene00002202	WBGene00021551		WBGene00013121	WBGene00002263	WBGene00016384
WBGene00001920	WBGene00002136	WBGene00017017		WBGene00002214	WBGene00009006		WBGene00013131	WBGene00002275	WBGene00016432
WBGene00001922	WBGene00002143	WBGene00017027		WBGene00002219	WBGene00022159		WBGene00013134	WBGene00002276	WBGene00016445
WBGene00001929	WBGene00002144	WBGene00017046		WBGene00002221	WBGene00008682		WBGene00013176	WBGene00002278	WBGene00016492
WBGene00001930	WBGene00002147	WBGene00017134		WBGene00002225	WBGene00022812		WBGene00013202	WBGene00002297	WBGene00016495
WBGene00001931	WBGene00002148	WBGene00017138		WBGene00002226	WBGene00008769		WBGene00013203	WBGene00002324	WBGene00016588
WBGene00001933	WBGene00002152	WBGene00017141		WBGene00002228	WBGene00007499		WBGene00013218	WBGene00002335	WBGene00016592
WBGene00001934	WBGene00002153	WBGene00017142		WBGene00002229	WBGene00022854		WBGene00013225	WBGene00002344	WBGene00016609
WBGene00001935	WBGene00002162	WBGene00017144		WBGene00002231	WBGene00009052		WBGene00013228	WBGene00002363	WBGene00016621
WBGene00001936	WBGene00002169	WBGene00017164		WBGene00002238	WBGene00022393		WBGene00013236	WBGene00002368	WBGene00016674
WBGene00001937	WBGene00002180	WBGene00017177		WBGene00002240	WBGene00017758		WBGene00013237	WBGene00002583	WBGene00016700
WBGene00001938	WBGene00002185	WBGene00017210		WBGene00002244	WBGene00009200		WBGene00013246	WBGene00002637	WBGene00016767
WBGene00001942	WBGene00002191	WBGene00017219		WBGene00002245	WBGene00009131		WBGene00013247	WBGene00002694	WBGene00016791
WBGene00001946	WBGene00002192	WBGene00017238		WBGene00002249	WBGene00001574		WBGene00013255	WBGene00002696	WBGene00016799
WBGene00001963	WBGene00002196	WBGene00017240		WBGene00002250	WBGene00015156		WBGene00013259	WBGene00002717	WBGene00016965
WBGene00001971	WBGene00002201	WBGene00017286		WBGene00002251	WBGene00018328		WBGene00013325	WBGene00002783	WBGene00016968
WBGene00001972	WBGene00002202	WBGene00017342		WBGene00002256	WBGene00003422		WBGene00013332	WBGene00002804	WBGene00016983
WBGene00001973	WBGene00002214	WBGene00017358		WBGene00002263	WBGene00003902		WBGene00013348	WBGene00002845	WBGene00017007
WBGene00001974	WBGene00002219	WBGene00017450		WBGene00002275	WBGene00011807		WBGene00013358	WBGene00002850	WBGene00017017
WBGene00001975	WBGene00002221	WBGene00017451		WBGene00002276	WBGene00018756		WBGene00013376	WBGene00002855	WBGene00017027
WBGene00001977	WBGene00002225	WBGene00017456		WBGene00002278	WBGene00001503		WBGene00013461	WBGene00002879	WBGene00017070
WBGene00001978	WBGene00002226	WBGene00017461		WBGene00002297	WBGene00022056		WBGene00013536	WBGene00002889	WBGene00017141
WBGene00001979	WBGene00002228	WBGene00017462		WBGene00002324	WBGene00004387		WBGene00013561	WBGene00002891	WBGene00017142
WBGene00001983	WBGene00002229	WBGene00017735		WBGene00002335	WBGene00016384		WBGene00013569	WBGene00002957	WBGene00017219
WBGene00001985	WBGene00002231	WBGene00017750		WBGene00002344	WBGene00022126		WBGene00013584	WBGene00002981	WBGene00017235
WBGene00001996	WBGene00002238	WBGene00017751		WBGene00002363	WBGene00010988		WBGene00013589	WBGene00002985	WBGene00017239
WBGene00001997	WBGene00002240	WBGene00017754		WBGene00002583	WBGene00006802		WBGene00013601	WBGene00002986	WBGene00017240
WBGene00001998	WBGene00002244	WBGene00017765		WBGene00002637	WBGene00008546		WBGene00013604	WBGene00002992	WBGene00017285
WBGene00001999	WBGene00002245	WBGene00017767		WBGene00002694	WBGene00013359		WBGene00013611	WBGene00002994	WBGene00017311
WBGene00002000	WBGene00002249	WBGene00017782		WBGene00002696			WBGene00013612	WBGene00002997	WBGene00017342
WBGene00002001	WBGene00002250	WBGene00017818		WBGene00002717			WBGene00013653	WBGene00002998	WBGene00017355
WBGene00002003	WBGene00002251	WBGene00017828		WBGene00002783			WBGene00013694	WBGene00003002	WBGene00017372
WBGene00002004	WBGene00002256	WBGene00017829		WBGene00002804			WBGene00013697	WBGene00003009	WBGene00017397
WBGene00002005	WBGene00002263	WBGene00017831		WBGene00002845			WBGene00013718	WBGene00003010	WBGene00017450
WBGene00002008	WBGene00002275	WBGene00017843		WBGene00002850			WBGene00013732	WBGene00003012	WBGene00017451
WBGene00002010	WBGene00002276	WBGene00017885		WBGene00002855			WBGene00013805	WBGene00003014	WBGene00017456
WBGene00002025	WBGene00002278	WBGene00017887		WBGene00002879			WBGene00013807	WBGene00003020	WBGene00017460
WBGene00002027	WBGene00002297	WBGene00017952		WBGene00002889			WBGene00013847	WBGene00003021	WBGene00017461
WBGene00002028	WBGene00002324	WBGene00017957		WBGene00002891			WBGene00013881	WBGene00003022	WBGene00017462
WBGene00002032	WBGene00002335	WBGene00017974		WBGene00002957			WBGene00013894	WBGene00003026	WBGene00017606
WBGene00002033	WBGene00002344	WBGene00017980		WBGene00002980			WBGene00013984	WBGene00003030	WBGene00017608
WBGene00002034	WBGene00002363	WBGene00017984		WBGene00002981			WBGene00014025	WBGene00003034	WBGene00017675
WBGene00002035	WBGene00002368	WBGene00017990		WBGene00002985			WBGene00014027	WBGene00003036	WBGene00017751
WBGene00002036	WBGene00002583	WBGene00018011		WBGene00002986			WBGene00014028	WBGene00003037	WBGene00017754
WBGene00002042	WBGene00002637	WBGene00018132		WBGene00002992			WBGene00014076	WBGene00003041	WBGene00017765
WBGene00002043	WBGene00002694	WBGene00018137		WBGene00002994			WBGene00014118	WBGene00003047	WBGene00017767
WBGene00002045	WBGene00002696	WBGene00018159		WBGene00002997			WBGene00014203	WBGene00003048	WBGene00017775
WBGene00002046	WBGene00002717	WBGene00018240		WBGene00002998			WBGene00014220	WBGene00003052	WBGene00017777
WBGene00002047	WBGene00002783	WBGene00018330		WBGene00003002			WBGene00014224	WBGene00003059	WBGene00017782
WBGene00002048	WBGene00002804	WBGene00018361		WBGene00003009			WBGene00014250	WBGene00003060	WBGene00017818
WBGene00002059	WBGene00002845	WBGene00018366		WBGene00003010			WBGene00014256	WBGene00003062	WBGene00017826
WBGene00002061	WBGene00002850	WBGene00018370		WBGene00003012			WBGene00014613	WBGene00003063	WBGene00017828
WBGene00002064	WBGene00002855	WBGene00018391		WBGene00003020			WBGene00014769	WBGene00003064	WBGene00017831
WBGene00002066	WBGene00002879	WBGene00018417		WBGene00003022			WBGene00014772	WBGene00003066	WBGene00017837
WBGene00002068	WBGene00002889	WBGene00018419		WBGene00003026			WBGene00014811	WBGene00003073	WBGene00017852
WBGene00002070	WBGene00002891	WBGene00018422		WBGene00003030			WBGene00014820	WBGene00003074	WBGene00017885
WBGene00002072	WBGene00002957	WBGene00018475		WBGene00003034			WBGene00014915	WBGene00003076	WBGene00017887
WBGene00002073	WBGene00002980	WBGene00018589		WBGene00003036			WBGene00014916	WBGene00003077	WBGene00017952
WBGene00002074	WBGene00002981	WBGene00018659		WBGene00003037			WBGene00014917	WBGene00003078	WBGene00017980
WBGene00002075	WBGene00002985	WBGene00018660		WBGene00003041			WBGene00014954	WBGene00003079	WBGene00017990
WBGene00002077	WBGene00002986	WBGene00018661		WBGene00003043			WBGene00014955	WBGene00003080	WBGene00017996
WBGene00002078	WBGene00002992	WBGene00018665		WBGene00003044			WBGene00014987	WBGene00003081	WBGene00018011
WBGene00002079	WBGene00002994	WBGene00018668		WBGene00003047			WBGene00015013	WBGene00003082	WBGene00018013
WBGene00002080	WBGene00002997	WBGene00018723		WBGene00003048			WBGene00015016	WBGene00003083	WBGene00018016
WBGene00002083	WBGene00002998	WBGene00018784		WBGene00003052			WBGene00015022	WBGene00003085	WBGene00018137
WBGene00002135	WBGene00003002	WBGene00018795		WBGene00003060			WBGene00015028	WBGene00003119	WBGene00018181
WBGene00002136	WBGene00003009	WBGene00018805		WBGene00003063			WBGene00015064	WBGene00003123	WBGene00018218
WBGene00002143	WBGene00003010	WBGene00018845		WBGene00003064			WBGene00015099	WBGene00003129	WBGene00018229
WBGene00002144	WBGene00003012	WBGene00018846		WBGene00003066			WBGene00015105	WBGene00003130	WBGene00018317
WBGene00002147	WBGene00003020	WBGene00018902		WBGene00003073			WBGene00015136	WBGene00003132	WBGene00018330
WBGene00002148	WBGene00003022	WBGene00018923		WBGene00003074			WBGene00015145	WBGene00003133	WBGene00018337
WBGene00002152	WBGene00003026	WBGene00018925		WBGene00003076			WBGene00015155	WBGene00003134	WBGene00018361
WBGene00002153	WBGene00003030	WBGene00018928		WBGene00003077			WBGene00015168	WBGene00003136	WBGene00018364
WBGene00002162	WBGene00003034	WBGene00018955		WBGene00003078			WBGene00015184	WBGene00003144	WBGene00018589
WBGene00002169	WBGene00003036	WBGene00018959		WBGene00003080			WBGene00015203	WBGene00003148	WBGene00018659
WBGene00002182	WBGene00003037	WBGene00018995		WBGene00003082			WBGene00015206	WBGene00003150	WBGene00018660
WBGene00002183	WBGene00003041	WBGene00018998		WBGene00003083			WBGene00015231	WBGene00003153	WBGene00018661
WBGene00002185	WBGene00003043	WBGene00019069		WBGene00003085			WBGene00015238	WBGene00003154	WBGene00018665
WBGene00002191	WBGene00003044	WBGene00019095		WBGene00003119			WBGene00015344	WBGene00003155	WBGene00018672
WBGene00002192	WBGene00003047	WBGene00019120		WBGene00003123			WBGene00015350	WBGene00003156	WBGene00018723
WBGene00002196	WBGene00003048	WBGene00019125		WBGene00003129			WBGene00015404	WBGene00003157	WBGene00018756
WBGene00002198	WBGene00003052	WBGene00019132		WBGene00003130			WBGene00015410	WBGene00003158	WBGene00018764
WBGene00002201	WBGene00003060	WBGene00019138		WBGene00003132			WBGene00015451	WBGene00003159	WBGene00018777
WBGene00002202	WBGene00003063	WBGene00019141		WBGene00003133			WBGene00015454	WBGene00003160	WBGene00018805
WBGene00002214	WBGene00003064	WBGene00019167		WBGene00003134			WBGene00015466	WBGene00003161	WBGene00018814
WBGene00002219	WBGene00003066	WBGene00019240		WBGene00003136			WBGene00015485	WBGene00003162	WBGene00018845
WBGene00002221	WBGene00003073	WBGene00019244		WBGene00003144			WBGene00015488	WBGene00003164	WBGene00018894
WBGene00002223	WBGene00003074	WBGene00019264		WBGene00003148			WBGene00015526	WBGene00003177	WBGene00018897
WBGene00002225	WBGene00003076	WBGene00019370		WBGene00003150			WBGene00015552	WBGene00003183	WBGene00018909
WBGene00002226	WBGene00003077	WBGene00019460		WBGene00003155			WBGene00015553	WBGene00003184	WBGene00018928
WBGene00002228	WBGene00003078	WBGene00019467		WBGene00003156			WBGene00015554	WBGene00003186	WBGene00018959
WBGene00002229	WBGene00003080	WBGene00019513		WBGene00003157			WBGene00015580	WBGene00003196	WBGene00019003
WBGene00002231	WBGene00003082	WBGene00019628		WBGene00003158			WBGene00015590	WBGene00003209	WBGene00019069
WBGene00002238	WBGene00003083	WBGene00019629		WBGene00003159			WBGene00015733	WBGene00003210	WBGene00019125
WBGene00002240	WBGene00003085	WBGene00019658		WBGene00003160			WBGene00015742	WBGene00003214	WBGene00019132
WBGene00002241	WBGene00003119	WBGene00019769		WBGene00003161			WBGene00015747	WBGene00003216	WBGene00019134
WBGene00002244	WBGene00003123	WBGene00019777		WBGene00003162			WBGene00015752	WBGene00003218	WBGene00019138
WBGene00002245	WBGene00003129	WBGene00019786		WBGene00003164			WBGene00015769	WBGene00003220	WBGene00019167
WBGene00002249	WBGene00003130	WBGene00019787		WBGene00003177			WBGene00015797	WBGene00003221	WBGene00019240
WBGene00002250	WBGene00003132	WBGene00019820		WBGene00003183			WBGene00015814	WBGene00003222	WBGene00019370
WBGene00002251	WBGene00003133	WBGene00019878		WBGene00003184			WBGene00015841	WBGene00003225	WBGene00019381
WBGene00002256	WBGene00003134	WBGene00019881		WBGene00003186			WBGene00015842	WBGene00003228	WBGene00019400
WBGene00002263	WBGene00003136	WBGene00019898		WBGene00003196			WBGene00015849	WBGene00003229	WBGene00019460
WBGene00002264	WBGene00003144	WBGene00019902		WBGene00003209			WBGene00015853	WBGene00003230	WBGene00019467
WBGene00002275	WBGene00003148	WBGene00019941		WBGene00003210			WBGene00015928	WBGene00003231	WBGene00019513
WBGene00002276	WBGene00003150	WBGene00019983		WBGene00003214			WBGene00015975	WBGene00003236	WBGene00019607
WBGene00002278	WBGene00003153	WBGene00019993		WBGene00003216			WBGene00015989	WBGene00003241	WBGene00019629
WBGene00002297	WBGene00003154	WBGene00020027		WBGene00003218			WBGene00016011	WBGene00003246	WBGene00019658
WBGene00002324	WBGene00003155	WBGene00020088		WBGene00003220			WBGene00016059	WBGene00003253	WBGene00019697
WBGene00002335	WBGene00003156	WBGene00020093		WBGene00003221			WBGene00016116	WBGene00003367	WBGene00019713
WBGene00002344	WBGene00003157	WBGene00020098		WBGene00003222			WBGene00016118	WBGene00003372	WBGene00019725
WBGene00002363	WBGene00003158	WBGene00020099		WBGene00003225			WBGene00016121	WBGene00003389	WBGene00019769
WBGene00002583	WBGene00003159	WBGene00020113		WBGene00003228			WBGene00016123	WBGene00003390	WBGene00019777
WBGene00002637	WBGene00003160	WBGene00020193		WBGene00003229			WBGene00016144	WBGene00003391	WBGene00019786
WBGene00002694	WBGene00003161	WBGene00020235		WBGene00003230			WBGene00016162	WBGene00003392	WBGene00019820
WBGene00002696	WBGene00003162	WBGene00020273		WBGene00003231			WBGene00016170	WBGene00003393	WBGene00019825
WBGene00002717	WBGene00003164	WBGene00020287		WBGene00003236			WBGene00016207	WBGene00003395	WBGene00019878
WBGene00002783	WBGene00003177	WBGene00020345		WBGene00003241			WBGene00016235	WBGene00003397	WBGene00019881
WBGene00002804	WBGene00003183	WBGene00020397		WBGene00003246			WBGene00016244	WBGene00003401	WBGene00019892
WBGene00002845	WBGene00003184	WBGene00020401		WBGene00003253			WBGene00016262	WBGene00003405	WBGene00019902
WBGene00002850	WBGene00003186	WBGene00020419		WBGene00003367			WBGene00016316	WBGene00003406	WBGene00019983
WBGene00002855	WBGene00003196	WBGene00020466		WBGene00003372			WBGene00016321	WBGene00003410	WBGene00019993
WBGene00002879	WBGene00003209	WBGene00020471		WBGene00003389			WBGene00016325	WBGene00003413	WBGene00020027
WBGene00002889	WBGene00003210	WBGene00020625		WBGene00003390			WBGene00016340	WBGene00003415	WBGene00020038
WBGene00002891	WBGene00003214	WBGene00020652		WBGene00003391			WBGene00016373	WBGene00003417	WBGene00020087
WBGene00002957	WBGene00003216	WBGene00020705		WBGene00003392			WBGene00016378	WBGene00003418	WBGene00020093
WBGene00002980	WBGene00003218	WBGene00020770		WBGene00003393			WBGene00016384	WBGene00003421	WBGene00020094
WBGene00002981	WBGene00003220	WBGene00020781		WBGene00003395			WBGene00016432	WBGene00003422	WBGene00020131
WBGene00002985	WBGene00003221	WBGene00020866		WBGene00003396			WBGene00016445	WBGene00003475	WBGene00020235
WBGene00002986	WBGene00003222	WBGene00020909		WBGene00003397			WBGene00016492	WBGene00003476	WBGene00020295
WBGene00002992	WBGene00003225	WBGene00020952		WBGene00003401			WBGene00016495	WBGene00003479	WBGene00020345
WBGene00002994	WBGene00003228	WBGene00020955		WBGene00003405			WBGene00016588	WBGene00003499	WBGene00020397
WBGene00002997	WBGene00003229	WBGene00021009		WBGene00003406			WBGene00016592	WBGene00003504	WBGene00020398
WBGene00002998	WBGene00003230	WBGene00021020		WBGene00003410			WBGene00016609	WBGene00003507	WBGene00020401
WBGene00003002	WBGene00003231	WBGene00021021		WBGene00003413			WBGene00016621	WBGene00003508	WBGene00020419
WBGene00003009	WBGene00003236	WBGene00021026		WBGene00003415			WBGene00016622	WBGene00003510	WBGene00020471
WBGene00003010	WBGene00003241	WBGene00021078		WBGene00003417			WBGene00016674	WBGene00003559	WBGene00020517
WBGene00003012	WBGene00003246	WBGene00021103		WBGene00003418			WBGene00016700	WBGene00003576	WBGene00020551
WBGene00003020	WBGene00003253	WBGene00021118		WBGene00003421			WBGene00016767	WBGene00003580	WBGene00020625
WBGene00003021	WBGene00003367	WBGene00021131		WBGene00003422			WBGene00016791	WBGene00003587	WBGene00020627
WBGene00003022	WBGene00003372	WBGene00021201		WBGene00003475			WBGene00016799	WBGene00003592	WBGene00020754
WBGene00003025	WBGene00003389	WBGene00021202		WBGene00003476			WBGene00016890	WBGene00003596	WBGene00020782
WBGene00003026	WBGene00003390	WBGene00021205		WBGene00003479			WBGene00016965	WBGene00003598	WBGene00020824
WBGene00003030	WBGene00003391	WBGene00021247		WBGene00003504			WBGene00016968	WBGene00003622	WBGene00020909
WBGene00003034	WBGene00003392	WBGene00021314		WBGene00003507			WBGene00016983	WBGene00003639	WBGene00020933
WBGene00003035	WBGene00003393	WBGene00021315		WBGene00003508			WBGene00017007	WBGene00003656	WBGene00020955
WBGene00003036	WBGene00003395	WBGene00021316		WBGene00003510			WBGene00017017	WBGene00003676	WBGene00020994
WBGene00003037	WBGene00003396	WBGene00021332		WBGene00003559			WBGene00017070	WBGene00003777	WBGene00021009
WBGene00003038	WBGene00003397	WBGene00021347		WBGene00003576			WBGene00017077	WBGene00003783	WBGene00021020
WBGene00003041	WBGene00003401	WBGene00021355		WBGene00003580			WBGene00017141	WBGene00003784	WBGene00021040
WBGene00003043	WBGene00003405	WBGene00021365		WBGene00003584			WBGene00017142	WBGene00003785	WBGene00021078
WBGene00003044	WBGene00003406	WBGene00021378		WBGene00003587			WBGene00017153	WBGene00003787	WBGene00021118
WBGene00003045	WBGene00003410	WBGene00021395		WBGene00003592			WBGene00017219	WBGene00003788	WBGene00021131
WBGene00003047	WBGene00003413	WBGene00021418		WBGene00003594			WBGene00017235	WBGene00003789	WBGene00021201
WBGene00003048	WBGene00003415	WBGene00021514		WBGene00003596			WBGene00017239	WBGene00003790	WBGene00021202
WBGene00003052	WBGene00003417	WBGene00021548		WBGene00003598			WBGene00017240	WBGene00003791	WBGene00021205
WBGene00003059	WBGene00003418	WBGene00021562		WBGene00003622			WBGene00017285	WBGene00003792	WBGene00021247
WBGene00003060	WBGene00003421	WBGene00021564		WBGene00003639			WBGene00017311	WBGene00003793	WBGene00021329
WBGene00003061	WBGene00003422	WBGene00021603		WBGene00003656			WBGene00017355	WBGene00003794	WBGene00021332
WBGene00003062	WBGene00003475	WBGene00021626		WBGene00003676			WBGene00017372	WBGene00003795	WBGene00021355
WBGene00003063	WBGene00003476	WBGene00021635		WBGene00003777			WBGene00017397	WBGene00003796	WBGene00021391
WBGene00003064	WBGene00003479	WBGene00021655		WBGene00003783			WBGene00017450	WBGene00003797	WBGene00021418
WBGene00003066	WBGene00003504	WBGene00021657		WBGene00003785			WBGene00017451	WBGene00003798	WBGene00021427
WBGene00003073	WBGene00003507	WBGene00021747		WBGene00003787			WBGene00017456	WBGene00003799	WBGene00021473
WBGene00003074	WBGene00003508	WBGene00021750		WBGene00003788			WBGene00017460	WBGene00003800	WBGene00021502
WBGene00003076	WBGene00003510	WBGene00021758		WBGene00003789			WBGene00017461	WBGene00003801	WBGene00021551
WBGene00003077	WBGene00003559	WBGene00021763		WBGene00003790			WBGene00017462	WBGene00003802	WBGene00021603
WBGene00003078	WBGene00003576	WBGene00021785		WBGene00003791			WBGene00017606	WBGene00003803	WBGene00021635
WBGene00003080	WBGene00003580	WBGene00021839		WBGene00003792			WBGene00017608	WBGene00003804	WBGene00021655
WBGene00003082	WBGene00003584	WBGene00021841		WBGene00003793			WBGene00017675	WBGene00003805	WBGene00021732
WBGene00003083	WBGene00003587	WBGene00021842		WBGene00003794			WBGene00017751	WBGene00003806	WBGene00021736
WBGene00003085	WBGene00003592	WBGene00021843		WBGene00003795			WBGene00017765	WBGene00003815	WBGene00021747
WBGene00003089	WBGene00003594	WBGene00021876		WBGene00003796			WBGene00017767	WBGene00003818	WBGene00021750
WBGene00003119	WBGene00003596	WBGene00021887		WBGene00003797			WBGene00017775	WBGene00003821	WBGene00021766
WBGene00003123	WBGene00003598	WBGene00021910		WBGene00003798			WBGene00017777	WBGene00003827	WBGene00021820
WBGene00003129	WBGene00003622	WBGene00021912		WBGene00003799			WBGene00017782	WBGene00003829	WBGene00021839
WBGene00003130	WBGene00003639	WBGene00021925		WBGene00003800			WBGene00017794	WBGene00003830	WBGene00021840
WBGene00003132	WBGene00003656	WBGene00021928		WBGene00003801			WBGene00017818	WBGene00003831	WBGene00021887
WBGene00003133	WBGene00003676	WBGene00021960		WBGene00003802			WBGene00017826	WBGene00003834	WBGene00021890
WBGene00003134	WBGene00003777	WBGene00021986		WBGene00003803			WBGene00017828	WBGene00003835	WBGene00021910
WBGene00003136	WBGene00003783	WBGene00022022		WBGene00003804			WBGene00017831	WBGene00003836	WBGene00021928
WBGene00003142	WBGene00003785	WBGene00022027		WBGene00003805			WBGene00017837	WBGene00003851	WBGene00021933
WBGene00003144	WBGene00003787	WBGene00022031		WBGene00003806			WBGene00017852	WBGene00003858	WBGene00022014
WBGene00003148	WBGene00003788	WBGene00022045		WBGene00003815			WBGene00017885	WBGene00003864	WBGene00022031
WBGene00003150	WBGene00003789	WBGene00022052		WBGene00003818			WBGene00017887	WBGene00003865	WBGene00022036
WBGene00003155	WBGene00003790	WBGene00022053		WBGene00003821			WBGene00017952	WBGene00003870	WBGene00022052
WBGene00003156	WBGene00003791	WBGene00022075		WBGene00003827			WBGene00017980	WBGene00003882	WBGene00022054
WBGene00003157	WBGene00003792	WBGene00022076		WBGene00003829			WBGene00017990	WBGene00003898	WBGene00022076
WBGene00003158	WBGene00003793	WBGene00022092		WBGene00003830			WBGene00017996	WBGene00003901	WBGene00022101
WBGene00003159	WBGene00003794	WBGene00022128		WBGene00003831			WBGene00018011	WBGene00003904	WBGene00022115
WBGene00003160	WBGene00003795	WBGene00022176		WBGene00003834			WBGene00018013	WBGene00003905	WBGene00022131
WBGene00003161	WBGene00003796	WBGene00022215		WBGene00003835			WBGene00018016	WBGene00003912	WBGene00022176
WBGene00003162	WBGene00003797	WBGene00022297		WBGene00003836			WBGene00018070	WBGene00003914	WBGene00022215
WBGene00003164	WBGene00003798	WBGene00022348		WBGene00003851			WBGene00018073	WBGene00003918	WBGene00022277
WBGene00003177	WBGene00003799	WBGene00022365		WBGene00003858			WBGene00018130	WBGene00003919	WBGene00022297
WBGene00003183	WBGene00003800	WBGene00022366		WBGene00003864			WBGene00018137	WBGene00003920	WBGene00022348
WBGene00003184	WBGene00003801	WBGene00022367		WBGene00003870			WBGene00018181	WBGene00003921	WBGene00022363
WBGene00003186	WBGene00003802	WBGene00022371		WBGene00003882			WBGene00018218	WBGene00003922	WBGene00022365
WBGene00003196	WBGene00003803	WBGene00022380		WBGene00003898			WBGene00018229	WBGene00003923	WBGene00022366
WBGene00003209	WBGene00003804	WBGene00022394		WBGene00003901			WBGene00018317	WBGene00003924	WBGene00022371
WBGene00003210	WBGene00003805	WBGene00022459		WBGene00003902			WBGene00018330	WBGene00003925	WBGene00022372
WBGene00003214	WBGene00003806	WBGene00022491		WBGene00003904			WBGene00018334	WBGene00003926	WBGene00022380
WBGene00003216	WBGene00003815	WBGene00022492		WBGene00003905			WBGene00018337	WBGene00003927	WBGene00022420
WBGene00003218	WBGene00003818	WBGene00022516		WBGene00003912			WBGene00018361	WBGene00003928	WBGene00022459
WBGene00003220	WBGene00003821	WBGene00022579		WBGene00003914			WBGene00018364	WBGene00003930	WBGene00022491
WBGene00003221	WBGene00003826	WBGene00022586		WBGene00003916			WBGene00018510	WBGene00003947	WBGene00022492
WBGene00003222	WBGene00003827	WBGene00022623		WBGene00003918			WBGene00018659	WBGene00003948	WBGene00022532
WBGene00003225	WBGene00003829	WBGene00022663		WBGene00003919			WBGene00018660	WBGene00003950	WBGene00022579
WBGene00003228	WBGene00003830	WBGene00022670		WBGene00003920			WBGene00018661	WBGene00003951	WBGene00022623
WBGene00003229	WBGene00003831	WBGene00022721		WBGene00003921			WBGene00018665	WBGene00003952	WBGene00022670
WBGene00003230	WBGene00003834	WBGene00022749		WBGene00003922			WBGene00018666	WBGene00003953	WBGene00022697
WBGene00003231	WBGene00003835	WBGene00022794		WBGene00003923			WBGene00018669	WBGene00003955	WBGene00022721
WBGene00003236	WBGene00003836	WBGene00022798		WBGene00003925			WBGene00018672	WBGene00003960	WBGene00022749
WBGene00003241	WBGene00003851	WBGene00022836		WBGene00003926			WBGene00018723	WBGene00003961	WBGene00022812
WBGene00003246	WBGene00003858	WBGene00022881		WBGene00003927			WBGene00018756	WBGene00003962	WBGene00023263
WBGene00003252	WBGene00003864	WBGene00022885		WBGene00003928			WBGene00018764	WBGene00003964	WBGene00023355
WBGene00003253	WBGene00003870	WBGene00023405		WBGene00003947			WBGene00018777	WBGene00003982	WBGene00023401
WBGene00003367	WBGene00003882	WBGene00023427		WBGene00003948			WBGene00018805	WBGene00003989	WBGene00023427
WBGene00003372	WBGene00003898	WBGene00023450		WBGene00003950			WBGene00018814	WBGene00003992	WBGene00023458
WBGene00003373	WBGene00003901	WBGene00023458		WBGene00003951			WBGene00018845	WBGene00003993	WBGene00043279
WBGene00003385	WBGene00003902	WBGene00023487		WBGene00003952			WBGene00018852	WBGene00003994	WBGene00044045
WBGene00003389	WBGene00003904	WBGene00043279		WBGene00003953			WBGene00018862	WBGene00004014	WBGene00044053
WBGene00003390	WBGene00003905	WBGene00044053		WBGene00003955			WBGene00018894	WBGene00004015	WBGene00044188
WBGene00003391	WBGene00003912	WBGene00044071		WBGene00003960			WBGene00018896	WBGene00004016	WBGene00044233
WBGene00003392	WBGene00003914	WBGene00044188		WBGene00003961			WBGene00018897	WBGene00004027	WBGene00044251
WBGene00003393	WBGene00003916	WBGene00044233		WBGene00003962			WBGene00018909	WBGene00004028	WBGene00044412
WBGene00003395	WBGene00003918	WBGene00044251		WBGene00003964			WBGene00018928	WBGene00004029	WBGene00044420
WBGene00003396	WBGene00003919	WBGene00044420		WBGene00003982			WBGene00018959	WBGene00004031	WBGene00044466
WBGene00003397	WBGene00003920	WBGene00044493		WBGene00003992			WBGene00019003	WBGene00004032	WBGene00044493
WBGene00003401	WBGene00003921	WBGene00044517		WBGene00003993			WBGene00019069	WBGene00004034	WBGene00044517
WBGene00003404	WBGene00003922	WBGene00044585		WBGene00003994			WBGene00019094	WBGene00004040	WBGene00044585
WBGene00003405	WBGene00003923	WBGene00044648		WBGene00004014			WBGene00019122	WBGene00004042	WBGene00044608
WBGene00003406	WBGene00003925	WBGene00044736		WBGene00004015			WBGene00019125	WBGene00004043	WBGene00044614
WBGene00003410	WBGene00003926	WBGene00044746		WBGene00004016			WBGene00019132	WBGene00004046	WBGene00044651
WBGene00003413	WBGene00003927	WBGene00044758		WBGene00004027			WBGene00019134	WBGene00004047	WBGene00044746
WBGene00003415	WBGene00003928	WBGene00044894		WBGene00004028			WBGene00019139	WBGene00004050	WBGene00044784
WBGene00003417	WBGene00003947	WBGene00045407		WBGene00004031			WBGene00019140	WBGene00004051	WBGene00045124
WBGene00003418	WBGene00003948	WBGene00077453		WBGene00004032			WBGene00019167	WBGene00004060	WBGene00045311
WBGene00003421	WBGene00003950	WBGene00077466		WBGene00004034			WBGene00019197	WBGene00004063	WBGene00045509
WBGene00003422	WBGene00003951	WBGene00086566		WBGene00004039			WBGene00019200	WBGene00004064	WBGene00077453
WBGene00003472	WBGene00003952	WBGene00185002		WBGene00004040			WBGene00019240	WBGene00004068	WBGene00077658
WBGene00003475	WBGene00003953	WBGene00185079		WBGene00004042			WBGene00019381	WBGene00004075	WBGene00185002
WBGene00003476	WBGene00003955	WBGene00194852		WBGene00004043			WBGene00019400	WBGene00004076	WBGene00194661
WBGene00003479	WBGene00003960	WBGene00195245		WBGene00004046			WBGene00019456	WBGene00004077	WBGene00194851
WBGene00003499	WBGene00003961	WBGene00195309		WBGene00004047			WBGene00019460	WBGene00004078	WBGene00196368
WBGene00003504	WBGene00003962	WBGene00196315		WBGene00004050			WBGene00019467	WBGene00004085	WBGene00196933
WBGene00003507	WBGene00003964	WBGene00196368		WBGene00004051			WBGene00019513	WBGene00004086	WBGene00197127
WBGene00003508	WBGene00003982	WBGene00196933		WBGene00004060			WBGene00019607	WBGene00004087	WBGene00198725
WBGene00003509	WBGene00003992	WBGene00199088		WBGene00004063			WBGene00019629	WBGene00004088	WBGene00199205
WBGene00003510	WBGene00003993	WBGene00199205		WBGene00004064			WBGene00019658	WBGene00004090	WBGene00199371
WBGene00003533	WBGene00003994	WBGene00200388		WBGene00004068			WBGene00019697	WBGene00004093	WBGene00199675
WBGene00003559	WBGene00004014	WBGene00201383		WBGene00004075			WBGene00019713	WBGene00004094	WBGene00200388
WBGene00003576	WBGene00004015	WBGene00202153		WBGene00004077			WBGene00019723	WBGene00004095	WBGene00201419
WBGene00003580	WBGene00004016	WBGene00206459		WBGene00004078			WBGene00019725	WBGene00004101	WBGene00201623
WBGene00003582	WBGene00004027	WBGene00219210		WBGene00004085			WBGene00019761	WBGene00004105	WBGene00202153
WBGene00003584	WBGene00004028	WBGene00219678		WBGene00004086			WBGene00019768	WBGene00004109	WBGene00206459
WBGene00003587	WBGene00004031	WBGene00235269		WBGene00004087			WBGene00019769	WBGene00004110	WBGene00219210
WBGene00003588	WBGene00004032	WBGene00235385		WBGene00004088			WBGene00019770	WBGene00004116	WBGene00219425
WBGene00003592	WBGene00004034	WBGene00271635		WBGene00004090			WBGene00019777	WBGene00004117	WBGene00219678
WBGene00003594	WBGene00004039	WBGene00303019		WBGene00004091			WBGene00019786	WBGene00004125	WBGene00219922
WBGene00003596	WBGene00004040	WBGene00303023		WBGene00004093			WBGene00019820	WBGene00004132	WBGene00220125
WBGene00003598	WBGene00004042	WBGene00303026		WBGene00004094			WBGene00019825	WBGene00004136	WBGene00220176
WBGene00003622	WBGene00004043	WBGene00304811		WBGene00004095			WBGene00019878	WBGene00004138	WBGene00235269
WBGene00003637	WBGene00004046			WBGene00004101			WBGene00019881	WBGene00004143	WBGene00249815
WBGene00003639	WBGene00004047			WBGene00004105			WBGene00019892	WBGene00004152	WBGene00255546
WBGene00003656	WBGene00004050			WBGene00004109			WBGene00019902	WBGene00004161	WBGene00302978
WBGene00003676	WBGene00004051			WBGene00004110			WBGene00019983	WBGene00004166	WBGene00303009
WBGene00003735	WBGene00004060			WBGene00004111			WBGene00019993	WBGene00004167	WBGene00303019
WBGene00003777	WBGene00004063			WBGene00004116			WBGene00019997	WBGene00004178	WBGene00303026
WBGene00003783	WBGene00004064			WBGene00004117			WBGene00020027	WBGene00004179	WBGene00304811
WBGene00003784	WBGene00004068			WBGene00004125			WBGene00020038	WBGene00004180
WBGene00003785	WBGene00004075			WBGene00004128			WBGene00020087	WBGene00004181
WBGene00003787	WBGene00004077			WBGene00004132			WBGene00020093	WBGene00004185
WBGene00003788	WBGene00004078			WBGene00004136			WBGene00020094	WBGene00004186
WBGene00003789	WBGene00004085			WBGene00004138			WBGene00020131	WBGene00004187
WBGene00003790	WBGene00004086			WBGene00004143			WBGene00020153	WBGene00004188
WBGene00003791	WBGene00004087			WBGene00004147			WBGene00020183	WBGene00004189
WBGene00003792	WBGene00004088			WBGene00004152			WBGene00020235	WBGene00004190
WBGene00003793	WBGene00004090			WBGene00004161			WBGene00020295	WBGene00004201
WBGene00003794	WBGene00004091			WBGene00004166			WBGene00020318	WBGene00004203
WBGene00003795	WBGene00004093			WBGene00004167			WBGene00020345	WBGene00004204
WBGene00003796	WBGene00004094			WBGene00004175			WBGene00020349	WBGene00004205
WBGene00003797	WBGene00004095			WBGene00004178			WBGene00020374	WBGene00004206
WBGene00003798	WBGene00004101			WBGene00004179			WBGene00020397	WBGene00004208
WBGene00003799	WBGene00004105			WBGene00004180			WBGene00020398	WBGene00004214
WBGene00003800	WBGene00004109			WBGene00004181			WBGene00020401	WBGene00004217
WBGene00003801	WBGene00004110			WBGene00004185			WBGene00020419	WBGene00004239
WBGene00003802	WBGene00004111			WBGene00004186			WBGene00020471	WBGene00004241
WBGene00003803	WBGene00004116			WBGene00004187			WBGene00020517	WBGene00004242
WBGene00003804	WBGene00004117			WBGene00004188			WBGene00020551	WBGene00004243
WBGene00003805	WBGene00004125			WBGene00004189			WBGene00020625	WBGene00004244
WBGene00003806	WBGene00004128			WBGene00004190			WBGene00020627	WBGene00004246
WBGene00003815	WBGene00004132			WBGene00004201			WBGene00020686	WBGene00004248
WBGene00003818	WBGene00004136			WBGene00004203			WBGene00020754	WBGene00004254
WBGene00003821	WBGene00004138			WBGene00004204			WBGene00020782	WBGene00004258
WBGene00003827	WBGene00004143			WBGene00004205			WBGene00020824	WBGene00004266
WBGene00003829	WBGene00004147			WBGene00004206			WBGene00020909	WBGene00004268
WBGene00003830	WBGene00004152			WBGene00004208			WBGene00020933	WBGene00004269
WBGene00003831	WBGene00004161			WBGene00004214			WBGene00020941	WBGene00004271
WBGene00003834	WBGene00004166			WBGene00004217			WBGene00020955	WBGene00004272
WBGene00003835	WBGene00004167			WBGene00004239			WBGene00020994	WBGene00004273
WBGene00003836	WBGene00004175			WBGene00004242			WBGene00021009	WBGene00004274
WBGene00003847	WBGene00004178			WBGene00004244			WBGene00021040	WBGene00004277
WBGene00003851	WBGene00004179			WBGene00004246			WBGene00021076	WBGene00004279
WBGene00003858	WBGene00004180			WBGene00004248			WBGene00021078	WBGene00004282
WBGene00003864	WBGene00004181			WBGene00004254			WBGene00021118	WBGene00004283
WBGene00003865	WBGene00004185			WBGene00004258			WBGene00021131	WBGene00004284
WBGene00003868	WBGene00004186			WBGene00004266			WBGene00021201	WBGene00004286
WBGene00003870	WBGene00004187			WBGene00004268			WBGene00021202	WBGene00004296
WBGene00003882	WBGene00004188			WBGene00004269			WBGene00021205	WBGene00004297
WBGene00003898	WBGene00004189			WBGene00004271			WBGene00021247	WBGene00004298
WBGene00003901	WBGene00004190			WBGene00004272			WBGene00021269	WBGene00004302
WBGene00003902	WBGene00004201			WBGene00004273			WBGene00021329	WBGene00004303
WBGene00003904	WBGene00004203			WBGene00004274			WBGene00021332	WBGene00004304
WBGene00003905	WBGene00004204			WBGene00004277			WBGene00021340	WBGene00004307
WBGene00003911	WBGene00004205			WBGene00004278			WBGene00021342	WBGene00004308
WBGene00003912	WBGene00004206			WBGene00004279			WBGene00021344	WBGene00004312
WBGene00003914	WBGene00004208			WBGene00004282			WBGene00021355	WBGene00004314
WBGene00003916	WBGene00004214			WBGene00004283			WBGene00021391	WBGene00004315
WBGene00003918	WBGene00004217			WBGene00004284			WBGene00021402	WBGene00004318
WBGene00003919	WBGene00004239			WBGene00004286			WBGene00021418	WBGene00004319
WBGene00003920	WBGene00004242			WBGene00004296			WBGene00021427	WBGene00004320
WBGene00003921	WBGene00004244			WBGene00004297			WBGene00021441	WBGene00004322
WBGene00003922	WBGene00004246			WBGene00004298			WBGene00021461	WBGene00004323
WBGene00003923	WBGene00004248			WBGene00004302			WBGene00021473	WBGene00004324
WBGene00003924	WBGene00004254			WBGene00004303			WBGene00021502	WBGene00004326
WBGene00003925	WBGene00004258			WBGene00004304			WBGene00021515	WBGene00004333
WBGene00003926	WBGene00004266			WBGene00004305			WBGene00021551	WBGene00004336
WBGene00003927	WBGene00004268			WBGene00004306			WBGene00021635	WBGene00004337
WBGene00003928	WBGene00004269			WBGene00004307			WBGene00021651	WBGene00004338
WBGene00003930	WBGene00004271			WBGene00004308			WBGene00021655	WBGene00004339
WBGene00003947	WBGene00004272			WBGene00004312			WBGene00021658	WBGene00004340
WBGene00003948	WBGene00004273			WBGene00004314			WBGene00021675	WBGene00004341
WBGene00003950	WBGene00004274			WBGene00004315			WBGene00021732	WBGene00004343
WBGene00003951	WBGene00004277			WBGene00004318			WBGene00021736	WBGene00004355
WBGene00003952	WBGene00004278			WBGene00004319			WBGene00021747	WBGene00004357
WBGene00003953	WBGene00004279			WBGene00004320			WBGene00021750	WBGene00004367
WBGene00003955	WBGene00004282			WBGene00004322			WBGene00021751	WBGene00004371
WBGene00003960	WBGene00004283			WBGene00004323			WBGene00021766	WBGene00004373
WBGene00003961	WBGene00004284			WBGene00004324			WBGene00021799	WBGene00004374
WBGene00003962	WBGene00004286			WBGene00004333			WBGene00021819	WBGene00004378
WBGene00003964	WBGene00004296			WBGene00004336			WBGene00021820	WBGene00004380
WBGene00003967	WBGene00004297			WBGene00004337			WBGene00021839	WBGene00004381
WBGene00003982	WBGene00004298			WBGene00004338			WBGene00021840	WBGene00004382
WBGene00003992	WBGene00004302			WBGene00004339			WBGene00021866	WBGene00004383
WBGene00003993	WBGene00004303			WBGene00004340			WBGene00021867	WBGene00004385
WBGene00003994	WBGene00004304			WBGene00004341			WBGene00021887	WBGene00004386
WBGene00003995	WBGene00004305			WBGene00004342			WBGene00021890	WBGene00004387
WBGene00004014	WBGene00004306			WBGene00004343			WBGene00021910	WBGene00004388
WBGene00004015	WBGene00004307			WBGene00004355			WBGene00021928	WBGene00004389
WBGene00004016	WBGene00004308			WBGene00004357			WBGene00021933	WBGene00004391
WBGene00004027	WBGene00004312			WBGene00004361			WBGene00022014	WBGene00004392
WBGene00004028	WBGene00004314			WBGene00004367			WBGene00022015	WBGene00004403
WBGene00004029	WBGene00004315			WBGene00004371			WBGene00022031	WBGene00004404
WBGene00004031	WBGene00004318			WBGene00004373			WBGene00022036	WBGene00004405
WBGene00004032	WBGene00004319			WBGene00004374			WBGene00022052	WBGene00004408
WBGene00004034	WBGene00004320			WBGene00004378			WBGene00022054	WBGene00004409
WBGene00004039	WBGene00004322			WBGene00004380			WBGene00022076	WBGene00004410
WBGene00004040	WBGene00004323			WBGene00004381			WBGene00022101	WBGene00004411
WBGene00004042	WBGene00004324			WBGene00004382			WBGene00022115	WBGene00004412
WBGene00004043	WBGene00004333			WBGene00004383			WBGene00022131	WBGene00004413
WBGene00004044	WBGene00004336			WBGene00004384			WBGene00022176	WBGene00004414
WBGene00004046	WBGene00004337			WBGene00004385			WBGene00022181	WBGene00004415
WBGene00004047	WBGene00004338			WBGene00004386			WBGene00022188	WBGene00004416
WBGene00004049	WBGene00004339			WBGene00004387			WBGene00022215	WBGene00004417
WBGene00004050	WBGene00004340			WBGene00004388			WBGene00022277	WBGene00004418
WBGene00004051	WBGene00004341			WBGene00004389			WBGene00022278	WBGene00004420
WBGene00004060	WBGene00004342			WBGene00004391			WBGene00022279	WBGene00004421
WBGene00004063	WBGene00004343			WBGene00004392			WBGene00022297	WBGene00004422
WBGene00004064	WBGene00004355			WBGene00004403			WBGene00022348	WBGene00004424
WBGene00004068	WBGene00004357			WBGene00004404			WBGene00022363	WBGene00004425
WBGene00004075	WBGene00004361			WBGene00004405			WBGene00022365	WBGene00004426
WBGene00004076	WBGene00004367			WBGene00004408			WBGene00022366	WBGene00004427
WBGene00004077	WBGene00004371			WBGene00004409			WBGene00022371	WBGene00004431
WBGene00004078	WBGene00004373			WBGene00004410			WBGene00022372	WBGene00004433
WBGene00004085	WBGene00004374			WBGene00004411			WBGene00022379	WBGene00004434
WBGene00004086	WBGene00004378			WBGene00004412			WBGene00022380	WBGene00004435
WBGene00004087	WBGene00004380			WBGene00004413			WBGene00022420	WBGene00004436
WBGene00004088	WBGene00004381			WBGene00004414			WBGene00022459	WBGene00004437
WBGene00004090	WBGene00004382			WBGene00004415			WBGene00022491	WBGene00004439
WBGene00004091	WBGene00004383			WBGene00004416			WBGene00022492	WBGene00004440
WBGene00004093	WBGene00004384			WBGene00004417			WBGene00022532	WBGene00004441
WBGene00004094	WBGene00004385			WBGene00004418			WBGene00022579	WBGene00004442
WBGene00004095	WBGene00004386			WBGene00004419			WBGene00022670	WBGene00004444
WBGene00004101	WBGene00004387			WBGene00004420			WBGene00022697	WBGene00004446
WBGene00004105	WBGene00004388			WBGene00004421			WBGene00022721	WBGene00004447
WBGene00004109	WBGene00004389			WBGene00004422			WBGene00022749	WBGene00004448
WBGene00004110	WBGene00004391			WBGene00004424			WBGene00022812	WBGene00004449
WBGene00004111	WBGene00004392			WBGene00004425			WBGene00023355	WBGene00004452
WBGene00004116	WBGene00004403			WBGene00004426			WBGene00023401	WBGene00004456
WBGene00004117	WBGene00004404			WBGene00004427			WBGene00023421	WBGene00004458
WBGene00004125	WBGene00004405			WBGene00004428			WBGene00023427	WBGene00004459
WBGene00004128	WBGene00004408			WBGene00004430			WBGene00023458	WBGene00004460
WBGene00004132	WBGene00004409			WBGene00004431			WBGene00023498	WBGene00004461
WBGene00004136	WBGene00004410			WBGene00004432			WBGene00043068	WBGene00004462
WBGene00004138	WBGene00004411			WBGene00004433			WBGene00043279	WBGene00004463
WBGene00004143	WBGene00004412			WBGene00004434			WBGene00043302	WBGene00004464
WBGene00004147	WBGene00004413			WBGene00004435			WBGene00044045	WBGene00004465
WBGene00004152	WBGene00004414			WBGene00004436			WBGene00044053	WBGene00004466
WBGene00004161	WBGene00004415			WBGene00004437			WBGene00044188	WBGene00004467
WBGene00004166	WBGene00004416			WBGene00004439			WBGene00044233	WBGene00004468
WBGene00004167	WBGene00004417			WBGene00004440			WBGene00044251	WBGene00004470
WBGene00004175	WBGene00004418			WBGene00004441			WBGene00044253	WBGene00004471
WBGene00004178	WBGene00004419			WBGene00004442			WBGene00044412	WBGene00004472
WBGene00004179	WBGene00004420			WBGene00004444			WBGene00044420	WBGene00004474
WBGene00004180	WBGene00004421			WBGene00004445			WBGene00044466	WBGene00004475
WBGene00004181	WBGene00004422			WBGene00004446			WBGene00044493	WBGene00004476
WBGene00004185	WBGene00004424			WBGene00004447			WBGene00044517	WBGene00004478
WBGene00004186	WBGene00004425			WBGene00004448			WBGene00044585	WBGene00004480
WBGene00004187	WBGene00004426			WBGene00004449			WBGene00044608	WBGene00004481
WBGene00004188	WBGene00004427			WBGene00004452			WBGene00044614	WBGene00004483
WBGene00004189	WBGene00004428			WBGene00004456			WBGene00044651	WBGene00004484
WBGene00004190	WBGene00004430			WBGene00004458			WBGene00044742	WBGene00004485
WBGene00004199	WBGene00004431			WBGene00004459			WBGene00044745	WBGene00004489
WBGene00004201	WBGene00004432			WBGene00004460			WBGene00044746	WBGene00004491
WBGene00004203	WBGene00004433			WBGene00004461			WBGene00044784	WBGene00004492
WBGene00004204	WBGene00004434			WBGene00004462			WBGene00044917	WBGene00004493
WBGene00004205	WBGene00004435			WBGene00004463			WBGene00044927	WBGene00004494
WBGene00004206	WBGene00004436			WBGene00004464			WBGene00045124	WBGene00004495
WBGene00004208	WBGene00004437			WBGene00004465			WBGene00045509	WBGene00004496
WBGene00004214	WBGene00004439			WBGene00004466			WBGene00045709	WBGene00004498
WBGene00004217	WBGene00004440			WBGene00004467			WBGene00045730	WBGene00004499
WBGene00004235	WBGene00004441			WBGene00004468			WBGene00046194	WBGene00004501
WBGene00004239	WBGene00004442			WBGene00004470			WBGene00046470	WBGene00004502
WBGene00004241	WBGene00004444			WBGene00004471			WBGene00046508	WBGene00004503
WBGene00004242	WBGene00004445			WBGene00004472			WBGene00046947	WBGene00004504
WBGene00004243	WBGene00004446			WBGene00004474			WBGene00047075	WBGene00004505
WBGene00004244	WBGene00004447			WBGene00004475			WBGene00047181	WBGene00004506
WBGene00004246	WBGene00004448			WBGene00004476			WBGene00047234	WBGene00004508
WBGene00004248	WBGene00004449			WBGene00004477			WBGene00047373	WBGene00004510
WBGene00004254	WBGene00004452			WBGene00004478			WBGene00047463	WBGene00004679
WBGene00004256	WBGene00004456			WBGene00004479			WBGene00047553	WBGene00004681
WBGene00004258	WBGene00004458			WBGene00004480			WBGene00047682	WBGene00004684
WBGene00004266	WBGene00004459			WBGene00004481			WBGene00047857	WBGene00004698
WBGene00004268	WBGene00004460			WBGene00004482			WBGene00048213	WBGene00004699
WBGene00004269	WBGene00004461			WBGene00004483			WBGene00049101	WBGene00004701
WBGene00004271	WBGene00004462			WBGene00004484			WBGene00049196	WBGene00004702
WBGene00004272	WBGene00004463			WBGene00004485			WBGene00049561	WBGene00004703
WBGene00004273	WBGene00004464			WBGene00004486			WBGene00049565	WBGene00004704
WBGene00004274	WBGene00004465			WBGene00004487			WBGene00049671	WBGene00004705
WBGene00004277	WBGene00004466			WBGene00004488			WBGene00049693	WBGene00004706
WBGene00004278	WBGene00004467			WBGene00004489			WBGene00049713	WBGene00004721
WBGene00004279	WBGene00004468			WBGene00004490			WBGene00049789	WBGene00004723
WBGene00004282	WBGene00004470			WBGene00004491			WBGene00049909	WBGene00004726
WBGene00004283	WBGene00004471			WBGene00004492			WBGene00050129	WBGene00004728
WBGene00004284	WBGene00004472			WBGene00004494			WBGene00050233	WBGene00004732
WBGene00004286	WBGene00004474			WBGene00004495			WBGene00050452	WBGene00004736
WBGene00004296	WBGene00004475			WBGene00004496			WBGene00050534	WBGene00004737
WBGene00004297	WBGene00004476			WBGene00004498			WBGene00050697	WBGene00004738
WBGene00004298	WBGene00004477			WBGene00004499			WBGene00050756	WBGene00004743
WBGene00004302	WBGene00004478			WBGene00004501			WBGene00050870	WBGene00004744
WBGene00004303	WBGene00004479			WBGene00004502			WBGene00077453	WBGene00004752
WBGene00004304	WBGene00004480			WBGene00004503			WBGene00077658	WBGene00004753
WBGene00004305	WBGene00004481			WBGene00004504			WBGene00165263	WBGene00004754
WBGene00004306	WBGene00004482			WBGene00004505			WBGene00172982	WBGene00004755
WBGene00004307	WBGene00004483			WBGene00004506			WBGene00185002	WBGene00004756
WBGene00004308	WBGene00004484			WBGene00004508			WBGene00194836	WBGene00004759
WBGene00004312	WBGene00004485			WBGene00004510			WBGene00194851	WBGene00004760
WBGene00004314	WBGene00004486			WBGene00004679			WBGene00196368	WBGene00004762
WBGene00004315	WBGene00004487			WBGene00004681			WBGene00196376	WBGene00004765
WBGene00004317	WBGene00004488			WBGene00004684			WBGene00196933	WBGene00004767
WBGene00004318	WBGene00004489			WBGene00004698			WBGene00197127	WBGene00004768
WBGene00004319	WBGene00004490			WBGene00004699			WBGene00198725	WBGene00004775
WBGene00004320	WBGene00004491			WBGene00004700			WBGene00199205	WBGene00004781
WBGene00004322	WBGene00004492			WBGene00004701			WBGene00199675	WBGene00004782
WBGene00004323	WBGene00004494			WBGene00004702			WBGene00200388	WBGene00004783
WBGene00004324	WBGene00004495			WBGene00004703			WBGene00201419	WBGene00004787
WBGene00004326	WBGene00004496			WBGene00004704			WBGene00201623	WBGene00004798
WBGene00004333	WBGene00004498			WBGene00004705			WBGene00201684	WBGene00004800
WBGene00004336	WBGene00004499			WBGene00004706			WBGene00206459	WBGene00004804
WBGene00004337	WBGene00004501			WBGene00004721			WBGene00219210	WBGene00004806
WBGene00004338	WBGene00004502			WBGene00004723			WBGene00219425	WBGene00004807
WBGene00004339	WBGene00004503			WBGene00004726			WBGene00219627	WBGene00004808
WBGene00004340	WBGene00004504			WBGene00004728			WBGene00219678	WBGene00004823
WBGene00004341	WBGene00004505			WBGene00004732			WBGene00219767	WBGene00004824
WBGene00004342	WBGene00004506			WBGene00004736			WBGene00219922	WBGene00004841
WBGene00004343	WBGene00004508			WBGene00004737			WBGene00220125	WBGene00004845
WBGene00004348	WBGene00004510			WBGene00004738			WBGene00220176	WBGene00004873
WBGene00004355	WBGene00004679			WBGene00004743			WBGene00220222	WBGene00004874
WBGene00004357	WBGene00004681			WBGene00004744			WBGene00235102	WBGene00004880
WBGene00004361	WBGene00004684			WBGene00004752			WBGene00235269	WBGene00004881
WBGene00004367	WBGene00004698			WBGene00004753			WBGene00235346	WBGene00004882
WBGene00004371	WBGene00004699			WBGene00004754			WBGene00269384	WBGene00004883
WBGene00004373	WBGene00004700			WBGene00004755			WBGene00271706	WBGene00004884
WBGene00004374	WBGene00004701			WBGene00004756			WBGene00302978	WBGene00004885
WBGene00004378	WBGene00004702			WBGene00004759			WBGene00303009	WBGene00004886
WBGene00004380	WBGene00004703			WBGene00004760			WBGene00303019	WBGene00004888
WBGene00004381	WBGene00004704			WBGene00004762			WBGene00303026	WBGene00004891
WBGene00004382	WBGene00004705			WBGene00004765			WBGene00304189	WBGene00004895
WBGene00004383	WBGene00004706			WBGene00004767			WBGene00304811	WBGene00004896
WBGene00004384	WBGene00004721			WBGene00004768			WBGene00306001	WBGene00004897
WBGene00004385	WBGene00004723			WBGene00004775			cel-miR-78	WBGene00004914
WBGene00004386	WBGene00004726			WBGene00004781				WBGene00004915
WBGene00004387	WBGene00004728			WBGene00004782				WBGene00004916
WBGene00004388	WBGene00004732			WBGene00004783				WBGene00004917
WBGene00004389	WBGene00004736			WBGene00004787				WBGene00004918
WBGene00004391	WBGene00004737			WBGene00004800				WBGene00004919
WBGene00004392	WBGene00004738			WBGene00004804				WBGene00004920
WBGene00004400	WBGene00004743			WBGene00004806				WBGene00004930
WBGene00004403	WBGene00004744			WBGene00004807				WBGene00004946
WBGene00004404	WBGene00004752			WBGene00004823				WBGene00004947
WBGene00004405	WBGene00004753			WBGene00004824				WBGene00004952
WBGene00004408	WBGene00004754			WBGene00004873				WBGene00004953
WBGene00004409	WBGene00004755			WBGene00004874				WBGene00004954
WBGene00004410	WBGene00004756			WBGene00004879				WBGene00004955
WBGene00004411	WBGene00004759			WBGene00004880				WBGene00004959
WBGene00004412	WBGene00004760			WBGene00004881				WBGene00004975
WBGene00004413	WBGene00004762			WBGene00004882				WBGene00004978
WBGene00004414	WBGene00004765			WBGene00004883				WBGene00004980
WBGene00004415	WBGene00004767			WBGene00004884				WBGene00004981
WBGene00004416	WBGene00004768			WBGene00004886				WBGene00004984
WBGene00004417	WBGene00004775			WBGene00004887				WBGene00004985
WBGene00004418	WBGene00004781			WBGene00004888				WBGene00005006
WBGene00004419	WBGene00004782			WBGene00004892				WBGene00005007
WBGene00004420	WBGene00004783			WBGene00004895				WBGene00005009
WBGene00004421	WBGene00004787			WBGene00004896				WBGene00005010
WBGene00004422	WBGene00004800			WBGene00004897				WBGene00005014
WBGene00004424	WBGene00004804			WBGene00004914				WBGene00005015
WBGene00004425	WBGene00004806			WBGene00004915				WBGene00005019
WBGene00004426	WBGene00004807			WBGene00004916				WBGene00005021
WBGene00004427	WBGene00004823			WBGene00004917				WBGene00005022
WBGene00004428	WBGene00004824			WBGene00004918				WBGene00005023
WBGene00004430	WBGene00004873			WBGene00004919				WBGene00005024
WBGene00004431	WBGene00004874			WBGene00004920				WBGene00005025
WBGene00004432	WBGene00004879			WBGene00004930				WBGene00005026
WBGene00004433	WBGene00004880			WBGene00004946				WBGene00005077
WBGene00004434	WBGene00004881			WBGene00004947				WBGene00005153
WBGene00004435	WBGene00004882			WBGene00004952				WBGene00005324
WBGene00004436	WBGene00004883			WBGene00004953				WBGene00005648
WBGene00004437	WBGene00004884			WBGene00004954				WBGene00005662
WBGene00004439	WBGene00004886			WBGene00004955				WBGene00005663
WBGene00004440	WBGene00004887			WBGene00004975				WBGene00006059
WBGene00004441	WBGene00004888			WBGene00004978				WBGene00006061
WBGene00004442	WBGene00004892			WBGene00004980				WBGene00006307
WBGene00004444	WBGene00004895			WBGene00004981				WBGene00006311
WBGene00004445	WBGene00004896			WBGene00004984				WBGene00006324
WBGene00004446	WBGene00004897			WBGene00004985				WBGene00006349
WBGene00004447	WBGene00004914			WBGene00005006				WBGene00006352
WBGene00004448	WBGene00004915			WBGene00005007				WBGene00006373
WBGene00004449	WBGene00004916			WBGene00005009				WBGene00006374
WBGene00004450	WBGene00004917			WBGene00005010				WBGene00006375
WBGene00004452	WBGene00004918			WBGene00005011				WBGene00006376
WBGene00004453	WBGene00004919			WBGene00005014				WBGene00006377
WBGene00004454	WBGene00004920			WBGene00005015				WBGene00006379
WBGene00004456	WBGene00004927			WBGene00005019				WBGene00006381
WBGene00004458	WBGene00004930			WBGene00005020				WBGene00006382
WBGene00004459	WBGene00004946			WBGene00005021				WBGene00006383
WBGene00004460	WBGene00004947			WBGene00005023				WBGene00006385
WBGene00004461	WBGene00004952			WBGene00005024				WBGene00006387
WBGene00004462	WBGene00004953			WBGene00005025				WBGene00006389
WBGene00004463	WBGene00004954			WBGene00005026				WBGene00006390
WBGene00004464	WBGene00004955			WBGene00005153				WBGene00006391
WBGene00004465	WBGene00004975			WBGene00005648				WBGene00006392
WBGene00004466	WBGene00004978			WBGene00005662				WBGene00006394
WBGene00004467	WBGene00004980			WBGene00005663				WBGene00006395
WBGene00004468	WBGene00004981			WBGene00006059				WBGene00006396
WBGene00004470	WBGene00004984			WBGene00006061				WBGene00006397
WBGene00004471	WBGene00004985			WBGene00006307				WBGene00006402
WBGene00004472	WBGene00005006			WBGene00006311				WBGene00006405
WBGene00004474	WBGene00005007			WBGene00006324				WBGene00006406
WBGene00004475	WBGene00005009			WBGene00006349				WBGene00006414
WBGene00004476	WBGene00005010			WBGene00006352				WBGene00006415
WBGene00004477	WBGene00005011			WBGene00006373				WBGene00006430
WBGene00004478	WBGene00005014			WBGene00006374				WBGene00006433
WBGene00004479	WBGene00005015			WBGene00006375				WBGene00006437
WBGene00004480	WBGene00005019			WBGene00006376				WBGene00006439
WBGene00004481	WBGene00005020			WBGene00006379				WBGene00006440
WBGene00004482	WBGene00005021			WBGene00006381				WBGene00006442
WBGene00004483	WBGene00005023			WBGene00006382				WBGene00006443
WBGene00004484	WBGene00005024			WBGene00006383				WBGene00006447
WBGene00004485	WBGene00005025			WBGene00006385				WBGene00006448
WBGene00004486	WBGene00005026			WBGene00006387				WBGene00006450
WBGene00004487	WBGene00005153			WBGene00006389				WBGene00006460
WBGene00004488	WBGene00005648			WBGene00006390				WBGene00006463
WBGene00004489	WBGene00005662			WBGene00006391				WBGene00006465
WBGene00004490	WBGene00005663			WBGene00006392				WBGene00006466
WBGene00004491	WBGene00006059			WBGene00006395				WBGene00006473
WBGene00004492	WBGene00006061			WBGene00006396				WBGene00006474
WBGene00004493	WBGene00006307			WBGene00006402				WBGene00006478
WBGene00004494	WBGene00006311			WBGene00006405				WBGene00006481
WBGene00004495	WBGene00006324			WBGene00006406				WBGene00006483
WBGene00004496	WBGene00006331			WBGene00006414				WBGene00006489
WBGene00004497	WBGene00006349			WBGene00006430				WBGene00006492
WBGene00004498	WBGene00006352			WBGene00006433				WBGene00006497
WBGene00004499	WBGene00006373			WBGene00006437				WBGene00006499
WBGene00004501	WBGene00006374			WBGene00006439				WBGene00006503
WBGene00004502	WBGene00006375			WBGene00006440				WBGene00006510
WBGene00004503	WBGene00006376			WBGene00006442				WBGene00006512
WBGene00004504	WBGene00006379			WBGene00006443				WBGene00006514
WBGene00004505	WBGene00006381			WBGene00006447				WBGene00006515
WBGene00004506	WBGene00006382			WBGene00006450				WBGene00006516
WBGene00004508	WBGene00006383			WBGene00006460				WBGene00006518
WBGene00004510	WBGene00006385			WBGene00006463				WBGene00006520
WBGene00004567	WBGene00006387			WBGene00006465				WBGene00006523
WBGene00004677	WBGene00006389			WBGene00006466				WBGene00006528
WBGene00004679	WBGene00006390			WBGene00006473				WBGene00006536
WBGene00004681	WBGene00006391			WBGene00006474				WBGene00006537
WBGene00004684	WBGene00006392			WBGene00006478				WBGene00006540
WBGene00004698	WBGene00006395			WBGene00006481				WBGene00006542
WBGene00004699	WBGene00006396			WBGene00006483				WBGene00006562
WBGene00004700	WBGene00006402			WBGene00006489				WBGene00006563
WBGene00004701	WBGene00006405			WBGene00006490				WBGene00006565
WBGene00004702	WBGene00006406			WBGene00006491				WBGene00006566
WBGene00004703	WBGene00006414			WBGene00006492				WBGene00006567
WBGene00004704	WBGene00006430			WBGene00006497				WBGene00006568
WBGene00004705	WBGene00006433			WBGene00006499				WBGene00006571
WBGene00004706	WBGene00006437			WBGene00006503				WBGene00006572
WBGene00004721	WBGene00006439			WBGene00006510				WBGene00006574
WBGene00004723	WBGene00006440			WBGene00006512				WBGene00006577
WBGene00004726	WBGene00006442			WBGene00006514				WBGene00006579
WBGene00004728	WBGene00006443			WBGene00006515				WBGene00006590
WBGene00004732	WBGene00006447			WBGene00006516				WBGene00006593
WBGene00004736	WBGene00006450			WBGene00006518				WBGene00006595
WBGene00004737	WBGene00006460			WBGene00006520				WBGene00006596
WBGene00004738	WBGene00006463			WBGene00006528				WBGene00006601
WBGene00004743	WBGene00006465			WBGene00006536				WBGene00006607
WBGene00004744	WBGene00006466			WBGene00006537				WBGene00006613
WBGene00004747	WBGene00006472			WBGene00006540				WBGene00006617
WBGene00004752	WBGene00006473			WBGene00006542				WBGene00006618
WBGene00004753	WBGene00006474			WBGene00006562				WBGene00006624
WBGene00004754	WBGene00006478			WBGene00006563				WBGene00006626
WBGene00004755	WBGene00006481			WBGene00006565				WBGene00006638
WBGene00004756	WBGene00006483			WBGene00006566				WBGene00006647
WBGene00004759	WBGene00006489			WBGene00006567				WBGene00006648
WBGene00004760	WBGene00006490			WBGene00006568				WBGene00006697
WBGene00004762	WBGene00006491			WBGene00006571				WBGene00006698
WBGene00004765	WBGene00006492			WBGene00006577				WBGene00006699
WBGene00004767	WBGene00006497			WBGene00006579				WBGene00006700
WBGene00004768	WBGene00006499			WBGene00006590				WBGene00006701
WBGene00004775	WBGene00006503			WBGene00006593				WBGene00006702
WBGene00004781	WBGene00006510			WBGene00006595				WBGene00006703
WBGene00004782	WBGene00006512			WBGene00006596				WBGene00006704
WBGene00004783	WBGene00006514			WBGene00006601				WBGene00006706
WBGene00004787	WBGene00006515			WBGene00006604				WBGene00006707
WBGene00004795	WBGene00006516			WBGene00006607				WBGene00006708
WBGene00004798	WBGene00006518			WBGene00006608				WBGene00006710
WBGene00004800	WBGene00006520			WBGene00006613				WBGene00006711
WBGene00004803	WBGene00006528			WBGene00006617				WBGene00006713
WBGene00004804	WBGene00006536			WBGene00006624				WBGene00006715
WBGene00004806	WBGene00006537			WBGene00006626				WBGene00006720
WBGene00004807	WBGene00006540			WBGene00006638				WBGene00006721
WBGene00004808	WBGene00006542			WBGene00006647				WBGene00006724
WBGene00004823	WBGene00006546			WBGene00006648				WBGene00006726
WBGene00004824	WBGene00006562			WBGene00006697				WBGene00006727
WBGene00004841	WBGene00006563			WBGene00006698				WBGene00006728
WBGene00004842	WBGene00006565			WBGene00006699				WBGene00006729
WBGene00004873	WBGene00006566			WBGene00006700				WBGene00006730
WBGene00004874	WBGene00006567			WBGene00006701				WBGene00006732
WBGene00004879	WBGene00006568			WBGene00006702				WBGene00006733
WBGene00004880	WBGene00006571			WBGene00006703				WBGene00006734
WBGene00004881	WBGene00006577			WBGene00006704				WBGene00006735
WBGene00004882	WBGene00006579			WBGene00006706				WBGene00006736
WBGene00004883	WBGene00006590			WBGene00006707				WBGene00006739
WBGene00004884	WBGene00006593			WBGene00006708				WBGene00006740
WBGene00004885	WBGene00006595			WBGene00006710				WBGene00006751
WBGene00004886	WBGene00006596			WBGene00006711				WBGene00006755
WBGene00004887	WBGene00006601			WBGene00006713				WBGene00006763
WBGene00004888	WBGene00006604			WBGene00006715				WBGene00006768
WBGene00004889	WBGene00006607			WBGene00006720				WBGene00006770
WBGene00004891	WBGene00006608			WBGene00006721				WBGene00006773
WBGene00004892	WBGene00006613			WBGene00006724				WBGene00006781
WBGene00004895	WBGene00006617			WBGene00006725				WBGene00006785
WBGene00004896	WBGene00006624			WBGene00006726				WBGene00006791
WBGene00004897	WBGene00006626			WBGene00006727				WBGene00006793
WBGene00004905	WBGene00006638			WBGene00006728				WBGene00006794
WBGene00004914	WBGene00006647			WBGene00006729				WBGene00006795
WBGene00004915	WBGene00006648			WBGene00006732				WBGene00006797
WBGene00004916	WBGene00006697			WBGene00006733				WBGene00006804
WBGene00004917	WBGene00006698			WBGene00006734				WBGene00006808
WBGene00004918	WBGene00006699			WBGene00006735				WBGene00006817
WBGene00004919	WBGene00006700			WBGene00006736				WBGene00006829
WBGene00004920	WBGene00006701			WBGene00006738				WBGene00006833
WBGene00004926	WBGene00006702			WBGene00006739				WBGene00006840
WBGene00004930	WBGene00006703			WBGene00006740				WBGene00006856
WBGene00004931	WBGene00006704			WBGene00006751				WBGene00006868
WBGene00004946	WBGene00006706			WBGene00006755				WBGene00006889
WBGene00004947	WBGene00006707			WBGene00006763				WBGene00006910
WBGene00004952	WBGene00006708			WBGene00006768				WBGene00006911
WBGene00004953	WBGene00006710			WBGene00006770				WBGene00006913
WBGene00004954	WBGene00006711			WBGene00006773				WBGene00006916
WBGene00004955	WBGene00006713			WBGene00006785				WBGene00006918
WBGene00004960	WBGene00006715			WBGene00006791				WBGene00006919
WBGene00004969	WBGene00006720			WBGene00006793				WBGene00006920
WBGene00004975	WBGene00006721			WBGene00006794				WBGene00006924
WBGene00004978	WBGene00006724			WBGene00006795				WBGene00006931
WBGene00004980	WBGene00006725			WBGene00006802				WBGene00006932
WBGene00004981	WBGene00006726			WBGene00006804				WBGene00006933
WBGene00004984	WBGene00006727			WBGene00006808				WBGene00006934
WBGene00004985	WBGene00006728			WBGene00006817				WBGene00006935
WBGene00005006	WBGene00006729			WBGene00006829				WBGene00006936
WBGene00005007	WBGene00006732			WBGene00006833				WBGene00006937
WBGene00005009	WBGene00006733			WBGene00006840				WBGene00006940
WBGene00005010	WBGene00006734			WBGene00006856				WBGene00006941
WBGene00005011	WBGene00006735			WBGene00006868				WBGene00006943
WBGene00005014	WBGene00006736			WBGene00006888				WBGene00006944
WBGene00005015	WBGene00006738			WBGene00006889				WBGene00006957
WBGene00005019	WBGene00006739			WBGene00006910				WBGene00006958
WBGene00005020	WBGene00006740			WBGene00006911				WBGene00006959
WBGene00005021	WBGene00006751			WBGene00006913				WBGene00006963
WBGene00005022	WBGene00006755			WBGene00006916				WBGene00006964
WBGene00005023	WBGene00006763			WBGene00006917				WBGene00006968
WBGene00005024	WBGene00006768			WBGene00006918				WBGene00006974
WBGene00005025	WBGene00006770			WBGene00006919				WBGene00006976
WBGene00005026	WBGene00006773			WBGene00006920				WBGene00006977
WBGene00005077	WBGene00006785			WBGene00006924				WBGene00006988
WBGene00005153	WBGene00006791			WBGene00006931				WBGene00006993
WBGene00005648	WBGene00006793			WBGene00006932				WBGene00006994
WBGene00005662	WBGene00006794			WBGene00006933				WBGene00006996
WBGene00005663	WBGene00006795			WBGene00006934				WBGene00006997
WBGene00006059	WBGene00006802			WBGene00006935				WBGene00007000
WBGene00006061	WBGene00006804			WBGene00006936				WBGene00007001
WBGene00006307	WBGene00006808			WBGene00006937				WBGene00007008
WBGene00006311	WBGene00006817			WBGene00006940				WBGene00007009
WBGene00006324	WBGene00006823			WBGene00006941				WBGene00007010
WBGene00006349	WBGene00006829			WBGene00006943				WBGene00007012
WBGene00006352	WBGene00006833			WBGene00006944				WBGene00007014
WBGene00006373	WBGene00006840			WBGene00006945				WBGene00007016
WBGene00006374	WBGene00006856			WBGene00006946				WBGene00007018
WBGene00006375	WBGene00006868			WBGene00006957				WBGene00007020
WBGene00006376	WBGene00006888			WBGene00006958				WBGene00007021
WBGene00006377	WBGene00006889			WBGene00006959				WBGene00007023
WBGene00006379	WBGene00006910			WBGene00006964				WBGene00007024
WBGene00006381	WBGene00006911			WBGene00006968				WBGene00007027
WBGene00006382	WBGene00006913			WBGene00006974				WBGene00007028
WBGene00006383	WBGene00006916			WBGene00006976				WBGene00007029
WBGene00006385	WBGene00006917			WBGene00006977				WBGene00007030
WBGene00006387	WBGene00006918			WBGene00006988				WBGene00007042
WBGene00006389	WBGene00006919			WBGene00006993				WBGene00007048
WBGene00006390	WBGene00006920			WBGene00006994				WBGene00007050
WBGene00006391	WBGene00006924			WBGene00006996				WBGene00007054
WBGene00006392	WBGene00006931			WBGene00006997				WBGene00007062
WBGene00006394	WBGene00006932			WBGene00007000				WBGene00007087
WBGene00006395	WBGene00006933			WBGene00007008				WBGene00007092
WBGene00006396	WBGene00006934			WBGene00007009				WBGene00007094
WBGene00006397	WBGene00006935			WBGene00007010				WBGene00007100
WBGene00006402	WBGene00006936			WBGene00007012				WBGene00007101
WBGene00006405	WBGene00006937			WBGene00007016				WBGene00007102
WBGene00006406	WBGene00006940			WBGene00007018				WBGene00007105
WBGene00006407	WBGene00006941			WBGene00007019				WBGene00007106
WBGene00006414	WBGene00006943			WBGene00007021				WBGene00007107
WBGene00006415	WBGene00006944			WBGene00007022				WBGene00007109
WBGene00006430	WBGene00006945			WBGene00007023				WBGene00007111
WBGene00006433	WBGene00006946			WBGene00007024				WBGene00007113
WBGene00006437	WBGene00006957			WBGene00007027				WBGene00007118
WBGene00006439	WBGene00006958			WBGene00007028				WBGene00007135
WBGene00006440	WBGene00006959			WBGene00007029				WBGene00007137
WBGene00006442	WBGene00006964			WBGene00007030				WBGene00007143
WBGene00006443	WBGene00006968			WBGene00007042				WBGene00007144
WBGene00006445	WBGene00006974			WBGene00007048				WBGene00007145
WBGene00006446	WBGene00006976			WBGene00007050				WBGene00007150
WBGene00006447	WBGene00006977			WBGene00007054				WBGene00007167
WBGene00006448	WBGene00006988			WBGene00007062				WBGene00007168
WBGene00006450	WBGene00006993			WBGene00007087				WBGene00007171
WBGene00006460	WBGene00006994			WBGene00007089				WBGene00007173
WBGene00006463	WBGene00006996			WBGene00007092				WBGene00007184
WBGene00006465	WBGene00006997			WBGene00007094				WBGene00007185
WBGene00006466	WBGene00007000			WBGene00007100				WBGene00007186
WBGene00006473	WBGene00007008			WBGene00007101				WBGene00007188
WBGene00006474	WBGene00007009			WBGene00007102				WBGene00007189
WBGene00006478	WBGene00007010			WBGene00007105				WBGene00007192
WBGene00006481	WBGene00007012			WBGene00007106				WBGene00007193
WBGene00006483	WBGene00007015			WBGene00007109				WBGene00007194
WBGene00006489	WBGene00007016			WBGene00007111				WBGene00007195
WBGene00006490	WBGene00007018			WBGene00007113				WBGene00007201
WBGene00006491	WBGene00007019			WBGene00007118				WBGene00007202
WBGene00006492	WBGene00007021			WBGene00007122				WBGene00007207
WBGene00006497	WBGene00007022			WBGene00007135				WBGene00007216
WBGene00006499	WBGene00007023			WBGene00007137				WBGene00007217
WBGene00006503	WBGene00007024			WBGene00007143				WBGene00007223
WBGene00006510	WBGene00007027			WBGene00007144				WBGene00007225
WBGene00006512	WBGene00007028			WBGene00007145				WBGene00007226
WBGene00006514	WBGene00007029			WBGene00007150				WBGene00007227
WBGene00006515	WBGene00007030			WBGene00007167				WBGene00007234
WBGene00006516	WBGene00007042			WBGene00007168				WBGene00007235
WBGene00006518	WBGene00007043			WBGene00007171				WBGene00007237
WBGene00006519	WBGene00007048			WBGene00007173				WBGene00007255
WBGene00006520	WBGene00007050			WBGene00007176				WBGene00007256
WBGene00006523	WBGene00007054			WBGene00007184				WBGene00007258
WBGene00006528	WBGene00007062			WBGene00007186				WBGene00007270
WBGene00006536	WBGene00007087			WBGene00007187				WBGene00007277
WBGene00006537	WBGene00007089			WBGene00007188				WBGene00007278
WBGene00006540	WBGene00007092			WBGene00007189				WBGene00007287
WBGene00006542	WBGene00007094			WBGene00007192				WBGene00007309
WBGene00006561	WBGene00007100			WBGene00007194				WBGene00007312
WBGene00006562	WBGene00007101			WBGene00007195				WBGene00007329
WBGene00006563	WBGene00007102			WBGene00007201				WBGene00007330
WBGene00006565	WBGene00007105			WBGene00007207				WBGene00007332
WBGene00006566	WBGene00007106			WBGene00007215				WBGene00007333
WBGene00006567	WBGene00007109			WBGene00007217				WBGene00007334
WBGene00006568	WBGene00007111			WBGene00007223				WBGene00007352
WBGene00006571	WBGene00007113			WBGene00007226				WBGene00007385
WBGene00006572	WBGene00007118			WBGene00007227				WBGene00007386
WBGene00006574	WBGene00007122			WBGene00007234				WBGene00007387
WBGene00006577	WBGene00007135			WBGene00007235				WBGene00007390
WBGene00006579	WBGene00007137			WBGene00007237				WBGene00007400
WBGene00006590	WBGene00007143			WBGene00007256				WBGene00007403
WBGene00006593	WBGene00007144			WBGene00007258				WBGene00007412
WBGene00006595	WBGene00007145			WBGene00007270				WBGene00007413
WBGene00006596	WBGene00007150			WBGene00007277				WBGene00007428
WBGene00006601	WBGene00007167			WBGene00007312				WBGene00007433
WBGene00006604	WBGene00007168			WBGene00007329				WBGene00007434
WBGene00006605	WBGene00007171			WBGene00007330				WBGene00007436
WBGene00006607	WBGene00007173			WBGene00007332				WBGene00007443
WBGene00006608	WBGene00007176			WBGene00007333				WBGene00007444
WBGene00006613	WBGene00007184			WBGene00007352				WBGene00007445
WBGene00006617	WBGene00007185			WBGene00007385				WBGene00007463
WBGene00006618	WBGene00007186			WBGene00007386				WBGene00007464
WBGene00006624	WBGene00007187			WBGene00007390				WBGene00007476
WBGene00006626	WBGene00007188			WBGene00007403				WBGene00007488
WBGene00006638	WBGene00007189			WBGene00007412				WBGene00007492
WBGene00006647	WBGene00007192			WBGene00007413				WBGene00007493
WBGene00006648	WBGene00007194			WBGene00007428				WBGene00007499
WBGene00006668	WBGene00007195			WBGene00007433				WBGene00007500
WBGene00006697	WBGene00007201			WBGene00007434				WBGene00007501
WBGene00006698	WBGene00007207			WBGene00007436				WBGene00007504
WBGene00006699	WBGene00007215			WBGene00007443				WBGene00007505
WBGene00006700	WBGene00007217			WBGene00007444				WBGene00007513
WBGene00006701	WBGene00007223			WBGene00007445				WBGene00007514
WBGene00006702	WBGene00007226			WBGene00007463				WBGene00007515
WBGene00006703	WBGene00007227			WBGene00007464				WBGene00007534
WBGene00006704	WBGene00007234			WBGene00007476				WBGene00007554
WBGene00006706	WBGene00007235			WBGene00007492				WBGene00007555
WBGene00006707	WBGene00007237			WBGene00007493				WBGene00007561
WBGene00006708	WBGene00007256			WBGene00007499				WBGene00007564
WBGene00006710	WBGene00007258			WBGene00007500				WBGene00007573
WBGene00006711	WBGene00007270			WBGene00007501				WBGene00007576
WBGene00006713	WBGene00007277			WBGene00007504				WBGene00007577
WBGene00006715	WBGene00007312			WBGene00007505				WBGene00007578
WBGene00006720	WBGene00007329			WBGene00007513				WBGene00007579
WBGene00006721	WBGene00007330			WBGene00007514				WBGene00007580
WBGene00006724	WBGene00007332			WBGene00007534				WBGene00007581
WBGene00006725	WBGene00007333			WBGene00007554				WBGene00007585
WBGene00006726	WBGene00007352			WBGene00007555				WBGene00007586
WBGene00006727	WBGene00007385			WBGene00007561				WBGene00007587
WBGene00006728	WBGene00007386			WBGene00007564				WBGene00007588
WBGene00006729	WBGene00007390			WBGene00007573				WBGene00007602
WBGene00006730	WBGene00007403			WBGene00007576				WBGene00007606
WBGene00006732	WBGene00007412			WBGene00007579				WBGene00007615
WBGene00006733	WBGene00007413			WBGene00007580				WBGene00007616
WBGene00006734	WBGene00007428			WBGene00007581				WBGene00007617
WBGene00006735	WBGene00007433			WBGene00007585				WBGene00007620
WBGene00006736	WBGene00007434			WBGene00007586				WBGene00007622
WBGene00006738	WBGene00007436			WBGene00007587				WBGene00007623
WBGene00006739	WBGene00007443			WBGene00007588				WBGene00007624
WBGene00006740	WBGene00007444			WBGene00007602				WBGene00007625
WBGene00006751	WBGene00007445			WBGene00007606				WBGene00007626
WBGene00006755	WBGene00007463			WBGene00007615				WBGene00007627
WBGene00006763	WBGene00007464			WBGene00007617				WBGene00007628
WBGene00006768	WBGene00007476			WBGene00007620				WBGene00007630
WBGene00006769	WBGene00007492			WBGene00007622				WBGene00007637
WBGene00006770	WBGene00007493			WBGene00007623				WBGene00007640
WBGene00006773	WBGene00007499			WBGene00007624				WBGene00007643
WBGene00006776	WBGene00007500			WBGene00007625				WBGene00007644
WBGene00006777	WBGene00007501			WBGene00007627				WBGene00007645
WBGene00006781	WBGene00007504			WBGene00007628				WBGene00007646
WBGene00006785	WBGene00007505			WBGene00007630				WBGene00007681
WBGene00006791	WBGene00007513			WBGene00007637				WBGene00007684
WBGene00006793	WBGene00007514			WBGene00007640				WBGene00007686
WBGene00006794	WBGene00007534			WBGene00007643				WBGene00007696
WBGene00006795	WBGene00007554			WBGene00007644				WBGene00007697
WBGene00006796	WBGene00007555			WBGene00007645				WBGene00007698
WBGene00006802	WBGene00007556			WBGene00007646				WBGene00007703
WBGene00006804	WBGene00007561			WBGene00007681				WBGene00007707
WBGene00006808	WBGene00007564			WBGene00007683				WBGene00007709
WBGene00006810	WBGene00007573			WBGene00007684				WBGene00007710
WBGene00006817	WBGene00007576			WBGene00007686				WBGene00007711
WBGene00006822	WBGene00007579			WBGene00007690				WBGene00007712
WBGene00006829	WBGene00007580			WBGene00007696				WBGene00007720
WBGene00006833	WBGene00007581			WBGene00007703				WBGene00007730
WBGene00006840	WBGene00007585			WBGene00007704				WBGene00007732
WBGene00006856	WBGene00007586			WBGene00007705				WBGene00007757
WBGene00006868	WBGene00007587			WBGene00007707				WBGene00007760
WBGene00006888	WBGene00007588			WBGene00007708				WBGene00007761
WBGene00006889	WBGene00007602			WBGene00007709				WBGene00007762
WBGene00006910	WBGene00007606			WBGene00007710				WBGene00007780
WBGene00006911	WBGene00007609			WBGene00007711				WBGene00007784
WBGene00006913	WBGene00007615			WBGene00007712				WBGene00007785
WBGene00006916	WBGene00007617			WBGene00007720				WBGene00007787
WBGene00006917	WBGene00007620			WBGene00007730				WBGene00007789
WBGene00006918	WBGene00007622			WBGene00007732				WBGene00007797
WBGene00006919	WBGene00007623			WBGene00007757				WBGene00007824
WBGene00006920	WBGene00007624			WBGene00007760				WBGene00007825
WBGene00006924	WBGene00007625			WBGene00007761				WBGene00007826
WBGene00006931	WBGene00007627			WBGene00007762				WBGene00007859
WBGene00006932	WBGene00007628			WBGene00007780				WBGene00007860
WBGene00006933	WBGene00007630			WBGene00007784				WBGene00007880
WBGene00006934	WBGene00007637			WBGene00007785				WBGene00007882
WBGene00006935	WBGene00007640			WBGene00007786				WBGene00007912
WBGene00006936	WBGene00007643			WBGene00007787				WBGene00007914
WBGene00006937	WBGene00007644			WBGene00007789				WBGene00007917
WBGene00006940	WBGene00007645			WBGene00007797				WBGene00007918
WBGene00006941	WBGene00007646			WBGene00007824				WBGene00007921
WBGene00006943	WBGene00007681			WBGene00007826				WBGene00007922
WBGene00006944	WBGene00007683			WBGene00007860				WBGene00007927
WBGene00006945	WBGene00007684			WBGene00007880				WBGene00007952
WBGene00006946	WBGene00007686			WBGene00007882				WBGene00007965
WBGene00006957	WBGene00007690			WBGene00007907				WBGene00007966
WBGene00006958	WBGene00007696			WBGene00007914				WBGene00007969
WBGene00006959	WBGene00007703			WBGene00007918				WBGene00007971
WBGene00006963	WBGene00007704			WBGene00007921				WBGene00007972
WBGene00006964	WBGene00007705			WBGene00007922				WBGene00007974
WBGene00006968	WBGene00007707			WBGene00007927				WBGene00007975
WBGene00006974	WBGene00007708			WBGene00007952				WBGene00007978
WBGene00006976	WBGene00007709			WBGene00007965				WBGene00007980
WBGene00006977	WBGene00007710			WBGene00007966				WBGene00007991
WBGene00006986	WBGene00007711			WBGene00007971				WBGene00008000
WBGene00006988	WBGene00007712			WBGene00007972				WBGene00008005
WBGene00006993	WBGene00007718			WBGene00007974				WBGene00008006
WBGene00006994	WBGene00007720			WBGene00007975				WBGene00008008
WBGene00006996	WBGene00007730			WBGene00007978				WBGene00008034
WBGene00006997	WBGene00007732			WBGene00007979				WBGene00008035
WBGene00007000	WBGene00007757			WBGene00007980				WBGene00008041
WBGene00007001	WBGene00007760			WBGene00007991				WBGene00008052
WBGene00007008	WBGene00007761			WBGene00008000				WBGene00008053
WBGene00007009	WBGene00007762			WBGene00008005				WBGene00008061
WBGene00007010	WBGene00007780			WBGene00008006				WBGene00008062
WBGene00007012	WBGene00007784			WBGene00008008				WBGene00008080
WBGene00007013	WBGene00007785			WBGene00008034				WBGene00008081
WBGene00007014	WBGene00007786			WBGene00008035				WBGene00008082
WBGene00007016	WBGene00007787			WBGene00008041				WBGene00008107
WBGene00007018	WBGene00007788			WBGene00008052				WBGene00008117
WBGene00007019	WBGene00007789			WBGene00008053				WBGene00008118
WBGene00007020	WBGene00007797			WBGene00008061				WBGene00008120
WBGene00007021	WBGene00007824			WBGene00008062				WBGene00008130
WBGene00007022	WBGene00007826			WBGene00008080				WBGene00008131
WBGene00007023	WBGene00007860			WBGene00008081				WBGene00008134
WBGene00007024	WBGene00007880			WBGene00008082				WBGene00008140
WBGene00007025	WBGene00007882			WBGene00008107				WBGene00008143
WBGene00007026	WBGene00007907			WBGene00008117				WBGene00008145
WBGene00007027	WBGene00007914			WBGene00008118				WBGene00008147
WBGene00007028	WBGene00007918			WBGene00008119				WBGene00008148
WBGene00007029	WBGene00007921			WBGene00008120				WBGene00008149
WBGene00007030	WBGene00007922			WBGene00008130				WBGene00008151
WBGene00007041	WBGene00007927			WBGene00008131				WBGene00008164
WBGene00007042	WBGene00007952			WBGene00008136				WBGene00008166
WBGene00007048	WBGene00007965			WBGene00008140				WBGene00008169
WBGene00007050	WBGene00007966			WBGene00008143				WBGene00008170
WBGene00007054	WBGene00007971			WBGene00008145				WBGene00008171
WBGene00007060	WBGene00007972			WBGene00008147				WBGene00008173
WBGene00007062	WBGene00007974			WBGene00008148				WBGene00008174
WBGene00007065	WBGene00007975			WBGene00008149				WBGene00008183
WBGene00007087	WBGene00007978			WBGene00008151				WBGene00008218
WBGene00007089	WBGene00007979			WBGene00008164				WBGene00008219
WBGene00007092	WBGene00007980			WBGene00008165				WBGene00008224
WBGene00007094	WBGene00007991			WBGene00008166				WBGene00008225
WBGene00007099	WBGene00007997			WBGene00008169				WBGene00008232
WBGene00007100	WBGene00008000			WBGene00008170				WBGene00008238
WBGene00007101	WBGene00008005			WBGene00008171				WBGene00008262
WBGene00007102	WBGene00008006			WBGene00008173				WBGene00008266
WBGene00007105	WBGene00008008			WBGene00008174				WBGene00008274
WBGene00007106	WBGene00008034			WBGene00008183				WBGene00008275
WBGene00007107	WBGene00008035			WBGene00008197				WBGene00008281
WBGene00007108	WBGene00008041			WBGene00008218				WBGene00008288
WBGene00007109	WBGene00008052			WBGene00008219				WBGene00008318
WBGene00007111	WBGene00008053			WBGene00008224				WBGene00008330
WBGene00007113	WBGene00008061			WBGene00008225				WBGene00008331
WBGene00007114	WBGene00008062			WBGene00008232				WBGene00008338
WBGene00007118	WBGene00008080			WBGene00008236				WBGene00008339
WBGene00007122	WBGene00008081			WBGene00008237				WBGene00008343
WBGene00007135	WBGene00008082			WBGene00008238				WBGene00008344
WBGene00007136	WBGene00008107			WBGene00008262				WBGene00008345
WBGene00007137	WBGene00008117			WBGene00008266				WBGene00008361
WBGene00007143	WBGene00008118			WBGene00008274				WBGene00008362
WBGene00007144	WBGene00008119			WBGene00008281				WBGene00008363
WBGene00007145	WBGene00008120			WBGene00008288				WBGene00008364
WBGene00007150	WBGene00008130			WBGene00008318				WBGene00008371
WBGene00007167	WBGene00008131			WBGene00008330				WBGene00008379
WBGene00007168	WBGene00008132			WBGene00008331				WBGene00008380
WBGene00007171	WBGene00008136			WBGene00008338				WBGene00008384
WBGene00007173	WBGene00008140			WBGene00008339				WBGene00008385
WBGene00007176	WBGene00008143			WBGene00008343				WBGene00008386
WBGene00007184	WBGene00008145			WBGene00008344				WBGene00008387
WBGene00007186	WBGene00008147			WBGene00008345				WBGene00008404
WBGene00007187	WBGene00008148			WBGene00008346				WBGene00008405
WBGene00007188	WBGene00008149			WBGene00008361				WBGene00008408
WBGene00007189	WBGene00008151			WBGene00008362				WBGene00008409
WBGene00007192	WBGene00008164			WBGene00008363				WBGene00008410
WBGene00007193	WBGene00008165			WBGene00008364				WBGene00008411
WBGene00007194	WBGene00008166			WBGene00008366				WBGene00008412
WBGene00007195	WBGene00008169			WBGene00008371				WBGene00008413
WBGene00007201	WBGene00008170			WBGene00008379				WBGene00008414
WBGene00007202	WBGene00008171			WBGene00008380				WBGene00008418
WBGene00007207	WBGene00008173			WBGene00008384				WBGene00008420
WBGene00007215	WBGene00008174			WBGene00008385				WBGene00008422
WBGene00007217	WBGene00008183			WBGene00008386				WBGene00008428
WBGene00007223	WBGene00008197			WBGene00008387				WBGene00008429
WBGene00007225	WBGene00008218			WBGene00008402				WBGene00008430
WBGene00007226	WBGene00008219			WBGene00008404				WBGene00008431
WBGene00007227	WBGene00008224			WBGene00008405				WBGene00008440
WBGene00007234	WBGene00008225			WBGene00008409				WBGene00008441
WBGene00007235	WBGene00008232			WBGene00008411				WBGene00008444
WBGene00007237	WBGene00008236			WBGene00008412				WBGene00008452
WBGene00007255	WBGene00008237			WBGene00008413				WBGene00008455
WBGene00007256	WBGene00008238			WBGene00008414				WBGene00008456
WBGene00007258	WBGene00008262			WBGene00008415				WBGene00008457
WBGene00007270	WBGene00008266			WBGene00008418				WBGene00008458
WBGene00007277	WBGene00008274			WBGene00008420				WBGene00008459
WBGene00007287	WBGene00008281			WBGene00008428				WBGene00008480
WBGene00007312	WBGene00008288			WBGene00008429				WBGene00008488
WBGene00007329	WBGene00008318			WBGene00008430				WBGene00008502
WBGene00007330	WBGene00008330			WBGene00008431				WBGene00008505
WBGene00007332	WBGene00008331			WBGene00008441				WBGene00008506
WBGene00007333	WBGene00008338			WBGene00008452				WBGene00008514
WBGene00007334	WBGene00008339			WBGene00008455				WBGene00008528
WBGene00007352	WBGene00008343			WBGene00008456				WBGene00008531
WBGene00007385	WBGene00008344			WBGene00008457				WBGene00008532
WBGene00007386	WBGene00008345			WBGene00008458				WBGene00008533
WBGene00007387	WBGene00008346			WBGene00008459				WBGene00008546
WBGene00007390	WBGene00008361			WBGene00008480				WBGene00008555
WBGene00007400	WBGene00008362			WBGene00008488				WBGene00008561
WBGene00007403	WBGene00008363			WBGene00008502				WBGene00008569
WBGene00007412	WBGene00008364			WBGene00008505				WBGene00008580
WBGene00007413	WBGene00008366			WBGene00008506				WBGene00008639
WBGene00007421	WBGene00008371			WBGene00008514				WBGene00008641
WBGene00007428	WBGene00008379			WBGene00008528				WBGene00008642
WBGene00007429	WBGene00008380			WBGene00008531				WBGene00008645
WBGene00007433	WBGene00008384			WBGene00008532				WBGene00008664
WBGene00007434	WBGene00008385			WBGene00008533				WBGene00008670
WBGene00007435	WBGene00008386			WBGene00008546				WBGene00008682
WBGene00007436	WBGene00008387			WBGene00008555				WBGene00008683
WBGene00007443	WBGene00008402			WBGene00008561				WBGene00008684
WBGene00007444	WBGene00008404			WBGene00008569				WBGene00008685
WBGene00007445	WBGene00008405			WBGene00008580				WBGene00008686
WBGene00007463	WBGene00008409			WBGene00008639				WBGene00008688
WBGene00007464	WBGene00008411			WBGene00008642				WBGene00008710
WBGene00007476	WBGene00008412			WBGene00008645				WBGene00008720
WBGene00007488	WBGene00008413			WBGene00008646				WBGene00008722
WBGene00007492	WBGene00008414			WBGene00008648				WBGene00008729
WBGene00007493	WBGene00008415			WBGene00008664				WBGene00008733
WBGene00007499	WBGene00008418			WBGene00008670				WBGene00008740
WBGene00007500	WBGene00008420			WBGene00008682				WBGene00008750
WBGene00007501	WBGene00008428			WBGene00008683				WBGene00008765
WBGene00007504	WBGene00008429			WBGene00008684				WBGene00008766
WBGene00007505	WBGene00008430			WBGene00008685				WBGene00008767
WBGene00007513	WBGene00008431			WBGene00008686				WBGene00008768
WBGene00007514	WBGene00008441			WBGene00008687				WBGene00008769
WBGene00007515	WBGene00008452			WBGene00008688				WBGene00008774
WBGene00007534	WBGene00008455			WBGene00008710				WBGene00008775
WBGene00007545	WBGene00008456			WBGene00008720				WBGene00008780
WBGene00007554	WBGene00008457			WBGene00008722				WBGene00008781
WBGene00007555	WBGene00008458			WBGene00008729				WBGene00008800
WBGene00007561	WBGene00008459			WBGene00008733				WBGene00008848
WBGene00007564	WBGene00008480			WBGene00008740				WBGene00008852
WBGene00007573	WBGene00008488			WBGene00008750				WBGene00008856
WBGene00007576	WBGene00008502			WBGene00008764				WBGene00008857
WBGene00007577	WBGene00008505			WBGene00008765				WBGene00008859
WBGene00007579	WBGene00008506			WBGene00008766				WBGene00008876
WBGene00007580	WBGene00008514			WBGene00008767				WBGene00008877
WBGene00007581	WBGene00008528			WBGene00008768				WBGene00008878
WBGene00007585	WBGene00008531			WBGene00008769				WBGene00008887
WBGene00007586	WBGene00008532			WBGene00008774				WBGene00008918
WBGene00007587	WBGene00008533			WBGene00008775				WBGene00008919
WBGene00007588	WBGene00008546			WBGene00008780				WBGene00008920
WBGene00007589	WBGene00008555			WBGene00008781				WBGene00008921
WBGene00007602	WBGene00008561			WBGene00008800				WBGene00008933
WBGene00007603	WBGene00008569			WBGene00008848				WBGene00008934
WBGene00007606	WBGene00008580			WBGene00008852				WBGene00008948
WBGene00007615	WBGene00008639			WBGene00008856				WBGene00008968
WBGene00007616	WBGene00008642			WBGene00008857				WBGene00008990
WBGene00007617	WBGene00008645			WBGene00008859				WBGene00008991
WBGene00007620	WBGene00008646			WBGene00008876				WBGene00008995
WBGene00007622	WBGene00008648			WBGene00008877				WBGene00009002
WBGene00007623	WBGene00008664			WBGene00008878				WBGene00009004
WBGene00007624	WBGene00008670			WBGene00008887				WBGene00009006
WBGene00007625	WBGene00008681			WBGene00008918				WBGene00009007
WBGene00007626	WBGene00008682			WBGene00008919				WBGene00009010
WBGene00007627	WBGene00008683			WBGene00008920				WBGene00009011
WBGene00007628	WBGene00008684			WBGene00008921				WBGene00009012
WBGene00007630	WBGene00008685			WBGene00008933				WBGene00009013
WBGene00007637	WBGene00008686			WBGene00008934				WBGene00009035
WBGene00007640	WBGene00008687			WBGene00008948				WBGene00009045
WBGene00007643	WBGene00008688			WBGene00008968				WBGene00009050
WBGene00007644	WBGene00008710			WBGene00008990				WBGene00009051
WBGene00007645	WBGene00008720			WBGene00008991				WBGene00009052
WBGene00007646	WBGene00008722			WBGene00008995				WBGene00009064
WBGene00007651	WBGene00008729			WBGene00009002				WBGene00009065
WBGene00007681	WBGene00008733			WBGene00009004				WBGene00009078
WBGene00007683	WBGene00008740			WBGene00009006				WBGene00009082
WBGene00007684	WBGene00008750			WBGene00009007				WBGene00009084
WBGene00007686	WBGene00008764			WBGene00009010				WBGene00009098
WBGene00007690	WBGene00008765			WBGene00009011				WBGene00009103
WBGene00007696	WBGene00008766			WBGene00009012				WBGene00009112
WBGene00007697	WBGene00008767			WBGene00009035				WBGene00009113
WBGene00007698	WBGene00008768			WBGene00009045				WBGene00009118
WBGene00007703	WBGene00008769			WBGene00009050				WBGene00009119
WBGene00007704	WBGene00008774			WBGene00009051				WBGene00009120
WBGene00007705	WBGene00008775			WBGene00009052				WBGene00009121
WBGene00007707	WBGene00008780			WBGene00009064				WBGene00009122
WBGene00007708	WBGene00008781			WBGene00009065				WBGene00009123
WBGene00007709	WBGene00008800			WBGene00009078				WBGene00009124
WBGene00007710	WBGene00008848			WBGene00009082				WBGene00009127
WBGene00007711	WBGene00008852			WBGene00009084				WBGene00009128
WBGene00007712	WBGene00008856			WBGene00009092				WBGene00009131
WBGene00007720	WBGene00008857			WBGene00009098				WBGene00009132
WBGene00007730	WBGene00008859			WBGene00009103				WBGene00009138
WBGene00007732	WBGene00008876			WBGene00009112				WBGene00009140
WBGene00007752	WBGene00008877			WBGene00009113				WBGene00009141
WBGene00007757	WBGene00008878			WBGene00009118				WBGene00009145
WBGene00007760	WBGene00008887			WBGene00009119				WBGene00009159
WBGene00007761	WBGene00008918			WBGene00009121				WBGene00009163
WBGene00007762	WBGene00008919			WBGene00009122				WBGene00009164
WBGene00007780	WBGene00008920			WBGene00009123				WBGene00009173
WBGene00007784	WBGene00008921			WBGene00009127				WBGene00009174
WBGene00007785	WBGene00008933			WBGene00009128				WBGene00009176
WBGene00007786	WBGene00008934			WBGene00009131				WBGene00009177
WBGene00007787	WBGene00008948			WBGene00009132				WBGene00009179
WBGene00007789	WBGene00008968			WBGene00009138				WBGene00009180
WBGene00007791	WBGene00008973			WBGene00009140				WBGene00009182
WBGene00007797	WBGene00008990			WBGene00009141				WBGene00009186
WBGene00007824	WBGene00008991			WBGene00009145				WBGene00009187
WBGene00007825	WBGene00008995			WBGene00009159				WBGene00009188
WBGene00007826	WBGene00009002			WBGene00009163				WBGene00009189
WBGene00007859	WBGene00009004			WBGene00009164				WBGene00009191
WBGene00007860	WBGene00009006			WBGene00009172				WBGene00009200
WBGene00007880	WBGene00009007			WBGene00009173				WBGene00009203
WBGene00007882	WBGene00009010			WBGene00009174				WBGene00009207
WBGene00007907	WBGene00009011			WBGene00009176				WBGene00009211
WBGene00007912	WBGene00009012			WBGene00009177				WBGene00009219
WBGene00007914	WBGene00009013			WBGene00009179				WBGene00009223
WBGene00007917	WBGene00009035			WBGene00009180				WBGene00009243
WBGene00007918	WBGene00009045			WBGene00009182				WBGene00009245
WBGene00007921	WBGene00009050			WBGene00009186				WBGene00009246
WBGene00007922	WBGene00009051			WBGene00009187				WBGene00009254
WBGene00007923	WBGene00009052			WBGene00009188				WBGene00009256
WBGene00007927	WBGene00009064			WBGene00009191				WBGene00009262
WBGene00007952	WBGene00009065			WBGene00009200				WBGene00009266
WBGene00007965	WBGene00009078			WBGene00009203				WBGene00009267
WBGene00007966	WBGene00009082			WBGene00009204				WBGene00009270
WBGene00007969	WBGene00009084			WBGene00009207				WBGene00009284
WBGene00007971	WBGene00009092			WBGene00009211				WBGene00009285
WBGene00007972	WBGene00009098			WBGene00009220				WBGene00009286
WBGene00007974	WBGene00009103			WBGene00009223				WBGene00009287
WBGene00007975	WBGene00009112			WBGene00009224				WBGene00009289
WBGene00007976	WBGene00009113			WBGene00009243				WBGene00009290
WBGene00007978	WBGene00009118			WBGene00009245				WBGene00009305
WBGene00007979	WBGene00009119			WBGene00009246				WBGene00009306
WBGene00007980	WBGene00009121			WBGene00009254				WBGene00009307
WBGene00007985	WBGene00009122			WBGene00009256				WBGene00009314
WBGene00007991	WBGene00009123			WBGene00009262				WBGene00009319
WBGene00008000	WBGene00009126			WBGene00009266				WBGene00009320
WBGene00008005	WBGene00009127			WBGene00009267				WBGene00009322
WBGene00008006	WBGene00009128			WBGene00009270				WBGene00009329
WBGene00008008	WBGene00009131			WBGene00009284				WBGene00009330
WBGene00008034	WBGene00009132			WBGene00009285				WBGene00009341
WBGene00008035	WBGene00009138			WBGene00009286				WBGene00009346
WBGene00008041	WBGene00009140			WBGene00009287				WBGene00009352
WBGene00008052	WBGene00009141			WBGene00009289				WBGene00009353
WBGene00008053	WBGene00009145			WBGene00009290				WBGene00009364
WBGene00008061	WBGene00009159			WBGene00009305				WBGene00009365
WBGene00008062	WBGene00009163			WBGene00009307				WBGene00009366
WBGene00008078	WBGene00009164			WBGene00009314				WBGene00009367
WBGene00008080	WBGene00009172			WBGene00009319				WBGene00009368
WBGene00008081	WBGene00009173			WBGene00009320				WBGene00009369
WBGene00008082	WBGene00009174			WBGene00009322				WBGene00009372
WBGene00008107	WBGene00009176			WBGene00009329				WBGene00009374
WBGene00008117	WBGene00009177			WBGene00009330				WBGene00009385
WBGene00008118	WBGene00009179			WBGene00009336				WBGene00009404
WBGene00008119	WBGene00009180			WBGene00009341				WBGene00009435
WBGene00008120	WBGene00009182			WBGene00009346				WBGene00009439
WBGene00008130	WBGene00009186			WBGene00009353				WBGene00009440
WBGene00008131	WBGene00009187			WBGene00009364				WBGene00009444
WBGene00008133	WBGene00009188			WBGene00009365				WBGene00009445
WBGene00008134	WBGene00009191			WBGene00009366				WBGene00009448
WBGene00008136	WBGene00009200			WBGene00009367				WBGene00009451
WBGene00008137	WBGene00009203			WBGene00009368				WBGene00009452
WBGene00008140	WBGene00009204			WBGene00009369				WBGene00009455
WBGene00008143	WBGene00009207			WBGene00009372				WBGene00009456
WBGene00008145	WBGene00009211			WBGene00009374				WBGene00009477
WBGene00008147	WBGene00009219			WBGene00009385				WBGene00009478
WBGene00008148	WBGene00009220			WBGene00009404				WBGene00009479
WBGene00008149	WBGene00009223			WBGene00009435				WBGene00009498
WBGene00008151	WBGene00009224			WBGene00009436				WBGene00009499
WBGene00008164	WBGene00009243			WBGene00009439				WBGene00009505
WBGene00008165	WBGene00009245			WBGene00009440				WBGene00009507
WBGene00008166	WBGene00009246			WBGene00009444				WBGene00009508
WBGene00008169	WBGene00009254			WBGene00009445				WBGene00009521
WBGene00008170	WBGene00009256			WBGene00009448				WBGene00009542
WBGene00008171	WBGene00009262			WBGene00009451				WBGene00009551
WBGene00008173	WBGene00009266			WBGene00009452				WBGene00009553
WBGene00008174	WBGene00009267			WBGene00009456				WBGene00009554
WBGene00008183	WBGene00009270			WBGene00009477				WBGene00009559
WBGene00008196	WBGene00009284			WBGene00009478				WBGene00009563
WBGene00008197	WBGene00009285			WBGene00009479				WBGene00009565
WBGene00008218	WBGene00009286			WBGene00009498				WBGene00009580
WBGene00008219	WBGene00009287			WBGene00009499				WBGene00009584
WBGene00008224	WBGene00009289			WBGene00009505				WBGene00009587
WBGene00008225	WBGene00009290			WBGene00009507				WBGene00009594
WBGene00008232	WBGene00009305			WBGene00009508				WBGene00009627
WBGene00008236	WBGene00009306			WBGene00009521				WBGene00009648
WBGene00008237	WBGene00009307			WBGene00009542				WBGene00009650
WBGene00008238	WBGene00009314			WBGene00009551				WBGene00009654
WBGene00008262	WBGene00009319			WBGene00009553				WBGene00009661
WBGene00008266	WBGene00009320			WBGene00009556				WBGene00009664
WBGene00008274	WBGene00009322			WBGene00009559				WBGene00009665
WBGene00008281	WBGene00009329			WBGene00009563				WBGene00009666
WBGene00008288	WBGene00009330			WBGene00009565				WBGene00009667
WBGene00008311	WBGene00009336			WBGene00009575				WBGene00009668
WBGene00008318	WBGene00009341			WBGene00009580				WBGene00009671
WBGene00008330	WBGene00009346			WBGene00009584				WBGene00009672
WBGene00008331	WBGene00009353			WBGene00009587				WBGene00009673
WBGene00008338	WBGene00009364			WBGene00009594				WBGene00009701
WBGene00008339	WBGene00009365			WBGene00009627				WBGene00009711
WBGene00008343	WBGene00009366			WBGene00009644				WBGene00009731
WBGene00008344	WBGene00009367			WBGene00009648				WBGene00009732
WBGene00008345	WBGene00009368			WBGene00009650				WBGene00009733
WBGene00008346	WBGene00009369			WBGene00009654				WBGene00009734
WBGene00008361	WBGene00009372			WBGene00009661				WBGene00009735
WBGene00008362	WBGene00009374			WBGene00009664				WBGene00009736
WBGene00008363	WBGene00009385			WBGene00009665				WBGene00009739
WBGene00008364	WBGene00009404			WBGene00009666				WBGene00009740
WBGene00008366	WBGene00009435			WBGene00009667				WBGene00009744
WBGene00008370	WBGene00009436			WBGene00009668				WBGene00009745
WBGene00008371	WBGene00009439			WBGene00009671				WBGene00009770
WBGene00008379	WBGene00009440			WBGene00009672				WBGene00009771
WBGene00008380	WBGene00009444			WBGene00009673				WBGene00009772
WBGene00008384	WBGene00009445			WBGene00009701				WBGene00009776
WBGene00008385	WBGene00009448			WBGene00009711				WBGene00009783
WBGene00008386	WBGene00009451			WBGene00009731				WBGene00009784
WBGene00008387	WBGene00009452			WBGene00009732				WBGene00009829
WBGene00008402	WBGene00009456			WBGene00009735				WBGene00009878
WBGene00008403	WBGene00009477			WBGene00009736				WBGene00009881
WBGene00008404	WBGene00009478			WBGene00009740				WBGene00009882
WBGene00008405	WBGene00009479			WBGene00009744				WBGene00009915
WBGene00008409	WBGene00009498			WBGene00009745				WBGene00009918
WBGene00008410	WBGene00009499			WBGene00009769				WBGene00009920
WBGene00008411	WBGene00009505			WBGene00009770				WBGene00009921
WBGene00008412	WBGene00009507			WBGene00009771				WBGene00009922
WBGene00008413	WBGene00009508			WBGene00009772				WBGene00009924
WBGene00008414	WBGene00009521			WBGene00009783				WBGene00009937
WBGene00008415	WBGene00009542			WBGene00009784				WBGene00009940
WBGene00008418	WBGene00009551			WBGene00009829				WBGene00009944
WBGene00008420	WBGene00009553			WBGene00009878				WBGene00009946
WBGene00008428	WBGene00009556			WBGene00009881				WBGene00009952
WBGene00008429	WBGene00009559			WBGene00009882				WBGene00009966
WBGene00008430	WBGene00009563			WBGene00009915				WBGene00009974
WBGene00008431	WBGene00009565			WBGene00009919				WBGene00009978
WBGene00008440	WBGene00009575			WBGene00009920				WBGene00009980
WBGene00008441	WBGene00009580			WBGene00009921				WBGene00009987
WBGene00008444	WBGene00009583			WBGene00009922				WBGene00009992
WBGene00008452	WBGene00009584			WBGene00009924				WBGene00009993
WBGene00008455	WBGene00009587			WBGene00009937				WBGene00009994
WBGene00008456	WBGene00009594			WBGene00009940				WBGene00009996
WBGene00008457	WBGene00009627			WBGene00009944				WBGene00010002
WBGene00008458	WBGene00009644			WBGene00009946				WBGene00010006
WBGene00008459	WBGene00009648			WBGene00009952				WBGene00010013
WBGene00008480	WBGene00009650			WBGene00009966				WBGene00010015
WBGene00008488	WBGene00009654			WBGene00009974				WBGene00010036
WBGene00008502	WBGene00009661			WBGene00009975				WBGene00010037
WBGene00008504	WBGene00009664			WBGene00009978				WBGene00010038
WBGene00008505	WBGene00009665			WBGene00009980				WBGene00010042
WBGene00008506	WBGene00009666			WBGene00009987				WBGene00010044
WBGene00008514	WBGene00009667			WBGene00009992				WBGene00010048
WBGene00008528	WBGene00009668			WBGene00009993				WBGene00010055
WBGene00008530	WBGene00009671			WBGene00009994				WBGene00010056
WBGene00008531	WBGene00009672			WBGene00009996				WBGene00010061
WBGene00008532	WBGene00009673			WBGene00010002				WBGene00010075
WBGene00008533	WBGene00009701			WBGene00010006				WBGene00010077
WBGene00008546	WBGene00009711			WBGene00010013				WBGene00010080
WBGene00008555	WBGene00009731			WBGene00010015				WBGene00010081
WBGene00008561	WBGene00009732			WBGene00010036				WBGene00010089
WBGene00008569	WBGene00009735			WBGene00010037				WBGene00010093
WBGene00008580	WBGene00009736			WBGene00010038				WBGene00010094
WBGene00008624	WBGene00009740			WBGene00010042				WBGene00010096
WBGene00008639	WBGene00009744			WBGene00010048				WBGene00010097
WBGene00008641	WBGene00009745			WBGene00010052				WBGene00010113
WBGene00008642	WBGene00009769			WBGene00010055				WBGene00010130
WBGene00008645	WBGene00009770			WBGene00010056				WBGene00010132
WBGene00008646	WBGene00009771			WBGene00010061				WBGene00010139
WBGene00008648	WBGene00009772			WBGene00010075				WBGene00010140
WBGene00008664	WBGene00009783			WBGene00010077				WBGene00010141
WBGene00008665	WBGene00009784			WBGene00010080				WBGene00010159
WBGene00008667	WBGene00009829			WBGene00010081				WBGene00010160
WBGene00008670	WBGene00009878			WBGene00010089				WBGene00010161
WBGene00008682	WBGene00009881			WBGene00010093				WBGene00010178
WBGene00008683	WBGene00009882			WBGene00010094				WBGene00010193
WBGene00008684	WBGene00009915			WBGene00010096				WBGene00010194
WBGene00008685	WBGene00009919			WBGene00010097				WBGene00010195
WBGene00008686	WBGene00009920			WBGene00010113				WBGene00010198
WBGene00008687	WBGene00009921			WBGene00010130				WBGene00010227
WBGene00008688	WBGene00009922			WBGene00010132				WBGene00010229
WBGene00008710	WBGene00009924			WBGene00010139				WBGene00010230
WBGene00008720	WBGene00009937			WBGene00010140				WBGene00010231
WBGene00008722	WBGene00009940			WBGene00010141				WBGene00010232
WBGene00008729	WBGene00009944			WBGene00010159				WBGene00010233
WBGene00008733	WBGene00009946			WBGene00010160				WBGene00010259
WBGene00008740	WBGene00009952			WBGene00010161				WBGene00010260
WBGene00008750	WBGene00009966			WBGene00010178				WBGene00010263
WBGene00008764	WBGene00009974			WBGene00010193				WBGene00010264
WBGene00008765	WBGene00009975			WBGene00010194				WBGene00010279
WBGene00008766	WBGene00009978			WBGene00010195				WBGene00010280
WBGene00008767	WBGene00009980			WBGene00010198				WBGene00010281
WBGene00008768	WBGene00009987			WBGene00010229				WBGene00010283
WBGene00008769	WBGene00009992			WBGene00010230				WBGene00010284
WBGene00008774	WBGene00009993			WBGene00010231				WBGene00010293
WBGene00008775	WBGene00009994			WBGene00010232				WBGene00010303
WBGene00008780	WBGene00009996			WBGene00010244				WBGene00010304
WBGene00008781	WBGene00010002			WBGene00010259				WBGene00010305
WBGene00008800	WBGene00010006			WBGene00010260				WBGene00010306
WBGene00008848	WBGene00010013			WBGene00010263				WBGene00010308
WBGene00008852	WBGene00010015			WBGene00010264				WBGene00010317
WBGene00008856	WBGene00010036			WBGene00010279				WBGene00010325
WBGene00008857	WBGene00010037			WBGene00010280				WBGene00010326
WBGene00008859	WBGene00010038			WBGene00010281				WBGene00010351
WBGene00008876	WBGene00010042			WBGene00010283				WBGene00010353
WBGene00008877	WBGene00010048			WBGene00010284				WBGene00010354
WBGene00008878	WBGene00010052			WBGene00010303				WBGene00010363
WBGene00008887	WBGene00010055			WBGene00010304				WBGene00010367
WBGene00008918	WBGene00010056			WBGene00010305				WBGene00010369
WBGene00008919	WBGene00010061			WBGene00010306				WBGene00010405
WBGene00008920	WBGene00010075			WBGene00010307				WBGene00010406
WBGene00008921	WBGene00010077			WBGene00010308				WBGene00010408
WBGene00008933	WBGene00010080			WBGene00010317				WBGene00010409
WBGene00008934	WBGene00010081			WBGene00010325				WBGene00010416
WBGene00008948	WBGene00010089			WBGene00010326				WBGene00010418
WBGene00008968	WBGene00010093			WBGene00010351				WBGene00010419
WBGene00008990	WBGene00010094			WBGene00010353				WBGene00010420
WBGene00008991	WBGene00010096			WBGene00010354				WBGene00010425
WBGene00008995	WBGene00010097			WBGene00010363				WBGene00010427
WBGene00009002	WBGene00010113			WBGene00010367				WBGene00010428
WBGene00009004	WBGene00010130			WBGene00010369				WBGene00010435
WBGene00009006	WBGene00010132			WBGene00010405				WBGene00010437
WBGene00009007	WBGene00010139			WBGene00010406				WBGene00010439
WBGene00009010	WBGene00010140			WBGene00010408				WBGene00010450
WBGene00009011	WBGene00010141			WBGene00010409				WBGene00010458
WBGene00009012	WBGene00010159			WBGene00010416				WBGene00010465
WBGene00009035	WBGene00010160			WBGene00010418				WBGene00010476
WBGene00009045	WBGene00010161			WBGene00010419				WBGene00010478
WBGene00009050	WBGene00010178			WBGene00010420				WBGene00010479
WBGene00009051	WBGene00010193			WBGene00010425				WBGene00010480
WBGene00009052	WBGene00010194			WBGene00010427				WBGene00010481
WBGene00009054	WBGene00010195			WBGene00010428				WBGene00010496
WBGene00009064	WBGene00010198			WBGene00010435				WBGene00010498
WBGene00009065	WBGene00010229			WBGene00010436				WBGene00010500
WBGene00009078	WBGene00010230			WBGene00010437				WBGene00010502
WBGene00009082	WBGene00010231			WBGene00010439				WBGene00010537
WBGene00009084	WBGene00010232			WBGene00010450				WBGene00010542
WBGene00009092	WBGene00010244			WBGene00010458				WBGene00010551
WBGene00009098	WBGene00010259			WBGene00010459				WBGene00010557
WBGene00009103	WBGene00010260			WBGene00010465				WBGene00010560
WBGene00009112	WBGene00010263			WBGene00010476				WBGene00010562
WBGene00009113	WBGene00010264			WBGene00010478				WBGene00010565
WBGene00009118	WBGene00010279			WBGene00010479				WBGene00010569
WBGene00009119	WBGene00010280			WBGene00010480				WBGene00010579
WBGene00009120	WBGene00010281			WBGene00010481				WBGene00010582
WBGene00009121	WBGene00010283			WBGene00010493				WBGene00010583
WBGene00009122	WBGene00010284			WBGene00010496				WBGene00010608
WBGene00009123	WBGene00010303			WBGene00010498				WBGene00010609
WBGene00009124	WBGene00010304			WBGene00010500				WBGene00010615
WBGene00009127	WBGene00010305			WBGene00010502				WBGene00010616
WBGene00009128	WBGene00010306			WBGene00010537				WBGene00010620
WBGene00009131	WBGene00010307			WBGene00010542				WBGene00010621
WBGene00009132	WBGene00010308			WBGene00010551				WBGene00010622
WBGene00009138	WBGene00010317			WBGene00010556				WBGene00010624
WBGene00009139	WBGene00010325			WBGene00010557				WBGene00010626
WBGene00009140	WBGene00010326			WBGene00010560				WBGene00010627
WBGene00009141	WBGene00010339			WBGene00010562				WBGene00010629
WBGene00009145	WBGene00010351			WBGene00010564				WBGene00010631
WBGene00009159	WBGene00010353			WBGene00010565				WBGene00010638
WBGene00009162	WBGene00010354			WBGene00010569				WBGene00010641
WBGene00009163	WBGene00010363			WBGene00010579				WBGene00010645
WBGene00009164	WBGene00010367			WBGene00010582				WBGene00010663
WBGene00009172	WBGene00010369			WBGene00010583				WBGene00010664
WBGene00009173	WBGene00010405			WBGene00010609				WBGene00010665
WBGene00009174	WBGene00010406			WBGene00010615				WBGene00010670
WBGene00009176	WBGene00010408			WBGene00010616				WBGene00010676
WBGene00009177	WBGene00010409			WBGene00010620				WBGene00010677
WBGene00009179	WBGene00010416			WBGene00010621				WBGene00010678
WBGene00009180	WBGene00010418			WBGene00010622				WBGene00010685
WBGene00009182	WBGene00010419			WBGene00010624				WBGene00010687
WBGene00009186	WBGene00010420			WBGene00010626				WBGene00010697
WBGene00009187	WBGene00010425			WBGene00010627				WBGene00010709
WBGene00009188	WBGene00010427			WBGene00010629				WBGene00010713
WBGene00009189	WBGene00010428			WBGene00010631				WBGene00010721
WBGene00009191	WBGene00010435			WBGene00010638				WBGene00010730
WBGene00009200	WBGene00010436			WBGene00010641				WBGene00010732
WBGene00009203	WBGene00010437			WBGene00010663				WBGene00010736
WBGene00009204	WBGene00010439			WBGene00010664				WBGene00010758
WBGene00009207	WBGene00010450			WBGene00010665				WBGene00010766
WBGene00009211	WBGene00010458			WBGene00010670				WBGene00010767
WBGene00009220	WBGene00010459			WBGene00010676				WBGene00010770
WBGene00009223	WBGene00010465			WBGene00010677				WBGene00010771
WBGene00009224	WBGene00010476			WBGene00010678				WBGene00010778
WBGene00009225	WBGene00010478			WBGene00010685				WBGene00010781
WBGene00009243	WBGene00010479			WBGene00010687				WBGene00010785
WBGene00009245	WBGene00010480			WBGene00010697				WBGene00010786
WBGene00009246	WBGene00010481			WBGene00010713				WBGene00010787
WBGene00009254	WBGene00010493			WBGene00010721				WBGene00010794
WBGene00009256	WBGene00010496			WBGene00010730				WBGene00010805
WBGene00009262	WBGene00010498			WBGene00010731				WBGene00010806
WBGene00009264	WBGene00010500			WBGene00010732				WBGene00010807
WBGene00009266	WBGene00010502			WBGene00010736				WBGene00010812
WBGene00009267	WBGene00010537			WBGene00010758				WBGene00010814
WBGene00009270	WBGene00010542			WBGene00010766				WBGene00010815
WBGene00009284	WBGene00010551			WBGene00010767				WBGene00010828
WBGene00009285	WBGene00010556			WBGene00010770				WBGene00010839
WBGene00009286	WBGene00010557			WBGene00010778				WBGene00010840
WBGene00009287	WBGene00010560			WBGene00010781				WBGene00010842
WBGene00009289	WBGene00010562			WBGene00010785				WBGene00010843
WBGene00009290	WBGene00010564			WBGene00010787				WBGene00010844
WBGene00009294	WBGene00010565			WBGene00010794				WBGene00010845
WBGene00009305	WBGene00010569			WBGene00010806				WBGene00010846
WBGene00009307	WBGene00010579			WBGene00010807				WBGene00010847
WBGene00009314	WBGene00010582			WBGene00010809				WBGene00010875
WBGene00009319	WBGene00010583			WBGene00010810				WBGene00010879
WBGene00009320	WBGene00010609			WBGene00010814				WBGene00010882
WBGene00009322	WBGene00010615			WBGene00010815				WBGene00010889
WBGene00009329	WBGene00010616			WBGene00010828				WBGene00010890
WBGene00009330	WBGene00010620			WBGene00010839				WBGene00010892
WBGene00009336	WBGene00010621			WBGene00010840				WBGene00010896
WBGene00009341	WBGene00010622			WBGene00010842				WBGene00010905
WBGene00009346	WBGene00010624			WBGene00010843				WBGene00010908
WBGene00009352	WBGene00010626			WBGene00010844				WBGene00010909
WBGene00009353	WBGene00010627			WBGene00010845				WBGene00010911
WBGene00009364	WBGene00010629			WBGene00010846				WBGene00010912
WBGene00009365	WBGene00010631			WBGene00010847				WBGene00010913
WBGene00009366	WBGene00010638			WBGene00010875				WBGene00010922
WBGene00009367	WBGene00010641			WBGene00010879				WBGene00010923
WBGene00009368	WBGene00010663			WBGene00010882				WBGene00010941
WBGene00009369	WBGene00010664			WBGene00010889				WBGene00010942
WBGene00009372	WBGene00010665			WBGene00010890				WBGene00010975
WBGene00009374	WBGene00010670			WBGene00010891				WBGene00010988
WBGene00009385	WBGene00010671			WBGene00010892				WBGene00010990
WBGene00009404	WBGene00010676			WBGene00010896				WBGene00011015
WBGene00009435	WBGene00010677			WBGene00010905				WBGene00011016
WBGene00009436	WBGene00010678			WBGene00010908				WBGene00011017
WBGene00009439	WBGene00010685			WBGene00010909				WBGene00011030
WBGene00009440	WBGene00010687			WBGene00010910				WBGene00011032
WBGene00009442	WBGene00010697			WBGene00010911				WBGene00011034
WBGene00009444	WBGene00010713			WBGene00010912				WBGene00011035
WBGene00009445	WBGene00010721			WBGene00010913				WBGene00011037
WBGene00009448	WBGene00010730			WBGene00010922				WBGene00011038
WBGene00009451	WBGene00010731			WBGene00010923				WBGene00011039
WBGene00009452	WBGene00010732			WBGene00010941				WBGene00011040
WBGene00009454	WBGene00010736			WBGene00010975				WBGene00011043
WBGene00009456	WBGene00010758			WBGene00010988				WBGene00011044
WBGene00009477	WBGene00010766			WBGene00010990				WBGene00011045
WBGene00009478	WBGene00010767			WBGene00011016				WBGene00011047
WBGene00009479	WBGene00010770			WBGene00011017				WBGene00011050
WBGene00009498	WBGene00010778			WBGene00011030				WBGene00011051
WBGene00009499	WBGene00010781			WBGene00011032				WBGene00011054
WBGene00009505	WBGene00010785			WBGene00011033				WBGene00011058
WBGene00009507	WBGene00010786			WBGene00011034				WBGene00011061
WBGene00009508	WBGene00010787			WBGene00011035				WBGene00011062
WBGene00009521	WBGene00010794			WBGene00011037				WBGene00011064
WBGene00009542	WBGene00010806			WBGene00011038				WBGene00011067
WBGene00009551	WBGene00010807			WBGene00011043				WBGene00011068
WBGene00009553	WBGene00010809			WBGene00011044				WBGene00011071
WBGene00009554	WBGene00010810			WBGene00011045				WBGene00011087
WBGene00009556	WBGene00010814			WBGene00011047				WBGene00011109
WBGene00009557	WBGene00010815			WBGene00011050				WBGene00011111
WBGene00009559	WBGene00010828			WBGene00011051				WBGene00011115
WBGene00009563	WBGene00010839			WBGene00011054				WBGene00011116
WBGene00009565	WBGene00010840			WBGene00011058				WBGene00011117
WBGene00009575	WBGene00010842			WBGene00011061				WBGene00011122
WBGene00009580	WBGene00010843			WBGene00011062				WBGene00011123
WBGene00009584	WBGene00010844			WBGene00011064				WBGene00011142
WBGene00009587	WBGene00010845			WBGene00011066				WBGene00011143
WBGene00009588	WBGene00010846			WBGene00011068				WBGene00011144
WBGene00009594	WBGene00010847			WBGene00011071				WBGene00011146
WBGene00009627	WBGene00010875			WBGene00011087				WBGene00011155
WBGene00009644	WBGene00010879			WBGene00011109				WBGene00011193
WBGene00009648	WBGene00010882			WBGene00011111				WBGene00011194
WBGene00009650	WBGene00010889			WBGene00011115				WBGene00011195
WBGene00009654	WBGene00010890			WBGene00011116				WBGene00011198
WBGene00009656	WBGene00010891			WBGene00011122				WBGene00011216
WBGene00009661	WBGene00010892			WBGene00011123				WBGene00011218
WBGene00009664	WBGene00010896			WBGene00011128				WBGene00011224
WBGene00009665	WBGene00010905			WBGene00011142				WBGene00011225
WBGene00009666	WBGene00010908			WBGene00011143				WBGene00011230
WBGene00009667	WBGene00010909			WBGene00011144				WBGene00011232
WBGene00009668	WBGene00010910			WBGene00011146				WBGene00011237
WBGene00009671	WBGene00010911			WBGene00011155				WBGene00011239
WBGene00009672	WBGene00010912			WBGene00011156				WBGene00011240
WBGene00009673	WBGene00010913			WBGene00011193				WBGene00011242
WBGene00009688	WBGene00010922			WBGene00011194				WBGene00011247
WBGene00009701	WBGene00010923			WBGene00011195				WBGene00011248
WBGene00009711	WBGene00010941			WBGene00011216				WBGene00011250
WBGene00009712	WBGene00010975			WBGene00011218				WBGene00011253
WBGene00009731	WBGene00010988			WBGene00011225				WBGene00011270
WBGene00009732	WBGene00010990			WBGene00011232				WBGene00011271
WBGene00009733	WBGene00011016			WBGene00011237				WBGene00011273
WBGene00009734	WBGene00011017			WBGene00011239				WBGene00011275
WBGene00009735	WBGene00011030			WBGene00011240				WBGene00011276
WBGene00009736	WBGene00011032			WBGene00011242				WBGene00011279
WBGene00009738	WBGene00011033			WBGene00011247				WBGene00011280
WBGene00009739	WBGene00011034			WBGene00011248				WBGene00011281
WBGene00009740	WBGene00011035			WBGene00011250				WBGene00011282
WBGene00009744	WBGene00011037			WBGene00011253				WBGene00011292
WBGene00009745	WBGene00011038			WBGene00011268				WBGene00011298
WBGene00009769	WBGene00011043			WBGene00011270				WBGene00011299
WBGene00009770	WBGene00011044			WBGene00011271				WBGene00011300
WBGene00009771	WBGene00011045			WBGene00011272				WBGene00011304
WBGene00009772	WBGene00011047			WBGene00011273				WBGene00011306
WBGene00009776	WBGene00011050			WBGene00011275				WBGene00011309
[truncated: 2,849 more rows]
